# Supplementary material for: A Novel Azaphilone Muyophilone A From the Endophytic Fungus Muyocopron laterale 0307-2
Source: Front Chem. 2021 Aug 24;9:734822. doi: 10.3389/fchem.2021.734822 (PMC8417894; doi:10.3389/fchem.2021.734822)
Supplement: Supplementary file 3 [file DataSheet2.ZIP]

Archive with 1 entries (1 files):
- Austdiol.cif
