# Supplementary material for: A Novel Azaphilone Muyophilone A From the Endophytic Fungus Muyocopron laterale 0307-2
Source: Front Chem. 2021 Aug 24;9:734822. doi: 10.3389/fchem.2021.734822 (PMC8417894; doi:10.3389/fchem.2021.734822)
Supplement: Supplementary file 3 [file DataSheet2.ZIP › Austdiol.cif]

data_cu_20200610_0ma_a
_audit_creation_date              2020-11-26
_audit_creation_method
;
Olex2 1.2-beta
(compiled 2015.11.10 svn.r3248 for OlexSys, GUI svn.r5133)
;
_publ_contact_author_address      ?
_publ_contact_author_email        ?
_publ_contact_author_name         ''
_publ_contact_author_phone        ?
_publ_section_references
;
Dolomanov, O.V., Bourhis, L.J., Gildea, R.J, Howard, J.A.K. & Puschmann, H.
 (2009), J. Appl. Cryst. 42, 339-341.

Sheldrick, G.M. (2008). Acta Cryst. A64, 112-122.
;
_chemical_name_common             ?
_chemical_name_systematic         ?
_chemical_formula_moiety          'C12 H12 O5'
_chemical_formula_sum             'C12 H12 O5'
_chemical_formula_weight          236.22
_chemical_absolute_configuration  ?
_chemical_melting_point           ?
loop_
  _atom_type_symbol
  _atom_type_description
  _atom_type_scat_dispersion_real
  _atom_type_scat_dispersion_imag
  _atom_type_scat_source
 'C' 'C' 0.0181 0.0091 'International Tables Vol C Tables 4.2.6.8 and 6.1.1.4'
 'H' 'H' 0.0000 0.0000 'International Tables Vol C Tables 4.2.6.8 and 6.1.1.4'
 'O' 'O' 0.0492 0.0322 'International Tables Vol C Tables 4.2.6.8 and 6.1.1.4'

_shelx_space_group_comment
;
The symmetry employed for this shelxl refinement is uniquely defined
by the following loop, which should always be used as a source of
symmetry information in preference to the above space-group names.
They are only intended as comments.
;
_space_group_crystal_system       'orthorhombic'
_space_group_IT_number            18
_space_group_name_H-M_alt         'P 21 21 2'
_space_group_name_Hall            'P 2 2ab'
loop_
  _space_group_symop_operation_xyz
 'x, y, z'
 '-x, -y, z'
 '-x+1/2, y+1/2, -z'
 'x+1/2, -y+1/2, -z'

_cell_length_a                    8.4390(4)
_cell_length_b                    19.9380(10)
_cell_length_c                    6.4295(4)
_cell_angle_alpha                 90
_cell_angle_beta                  90
_cell_angle_gamma                 90
_cell_volume                      1081.81(10)
_cell_formula_units_Z             4
_cell_measurement_reflns_used     8210
_cell_measurement_temperature     296(2)
_cell_measurement_theta_max       68.17
_cell_measurement_theta_min       4.44
_shelx_estimated_absorpt_T_max    ?
_shelx_estimated_absorpt_T_min    ?
_exptl_absorpt_coefficient_mu     0.964
_exptl_absorpt_correction_T_max   0.7531
_exptl_absorpt_correction_T_min   0.5031
_exptl_absorpt_correction_type    'none'
_exptl_absorpt_process_details
;
SADABS-2014/5 (Bruker,2014/5) was used for absorption correction.
wR2(int) was 0.1642 before and 0.0940 after correction.
The Ratio of minimum to maximum transmission is 0.6680.
The \l/2 correction factor is 0.00150.
;
_exptl_absorpt_special_details    ?
_exptl_crystal_colour             ?
_exptl_crystal_density_diffrn     1.450
_exptl_crystal_density_meas       ?
_exptl_crystal_density_method     ?
_exptl_crystal_description        ?
_exptl_crystal_F_000              496
_exptl_crystal_size_max           ?
_exptl_crystal_size_mid           ?
_exptl_crystal_size_min           ?
_exptl_transmission_factor_max    ?
_exptl_transmission_factor_min    ?
_diffrn_reflns_av_R_equivalents   0.0667
_diffrn_reflns_av_unetI/netI      0.0371
_diffrn_reflns_Laue_measured_fraction_full 1.000
_diffrn_reflns_Laue_measured_fraction_max 0.999
_diffrn_reflns_limit_h_max        9
_diffrn_reflns_limit_h_min        -10
_diffrn_reflns_limit_k_max        24
_diffrn_reflns_limit_k_min        -21
_diffrn_reflns_limit_l_max        7
_diffrn_reflns_limit_l_min        -7
_diffrn_reflns_number             12266
_diffrn_reflns_point_group_measured_fraction_full 1.000
_diffrn_reflns_point_group_measured_fraction_max 0.998
_diffrn_reflns_theta_full         67.679
_diffrn_reflns_theta_max          68.367
_diffrn_reflns_theta_min          4.435
_diffrn_ambient_temperature       296.15
_diffrn_detector_area_resol_mean  ?
_diffrn_measured_fraction_theta_full 1.000
_diffrn_measured_fraction_theta_max 0.999
_diffrn_measurement_device_type   'Bruker APEX-II CCD'
_diffrn_measurement_method        '\f and \w scans'
_diffrn_radiation_type            CuK\a
_diffrn_radiation_wavelength      1.54178
_diffrn_source                    ?
_diffrn_standards_number          0
_reflns_Friedel_coverage          0.677
_reflns_Friedel_fraction_full     1.000
_reflns_Friedel_fraction_max      0.996
_reflns_number_gt                 1831
_reflns_number_total              1997
_reflns_special_details
;
 Reflections were merged by SHELXL according to the crystal
 class for the calculation of statistics and refinement.
 
 _reflns_Friedel_fraction is defined as the number of unique
 Friedel pairs measured divided by the number that would be
 possible theoretically, ignoring centric projections and
 systematic absences.
;
_reflns_threshold_expression      'I > 2\s(I)'
_computing_cell_refinement        ?
_computing_data_collection        ?
_computing_data_reduction         ?
_computing_molecular_graphics     'Olex2 (Dolomanov et al., 2009)'
_computing_publication_material   'Olex2 (Dolomanov et al., 2009)'
_computing_structure_refinement   'XL (Sheldrick, 2008)'
_computing_structure_solution     ?
_refine_diff_density_max          0.326
_refine_diff_density_min          -0.564
_refine_diff_density_rms          0.183
_refine_ls_abs_structure_details
;
 Flack x determined using 693 quotients [(I+)-(I-)]/[(I+)+(I-)]
 (Parsons, Flack and Wagner, Acta Cryst. B69 (2013) 249-259).
;
_refine_ls_abs_structure_Flack    0.03(15)
_refine_ls_extinction_coef        .
_refine_ls_extinction_method      none
_refine_ls_goodness_of_fit_ref    1.070
_refine_ls_hydrogen_treatment     constr
_refine_ls_matrix_type            full
_refine_ls_number_parameters      156
_refine_ls_number_reflns          1997
_refine_ls_number_restraints      0
_refine_ls_R_factor_all           0.0604
_refine_ls_R_factor_gt            0.0564
_refine_ls_restrained_S_all       1.070
_refine_ls_shift/su_max           0.000
_refine_ls_shift/su_mean          0.000
_refine_ls_structure_factor_coef  Fsqd
_refine_ls_weighting_details
'w=1/[\s^2^(Fo^2^)+(0.0960P)^2^+0.2252P] where P=(Fo^2^+2Fc^2^)/3'
_refine_ls_weighting_scheme       calc
_refine_ls_wR_factor_gt           0.1456
_refine_ls_wR_factor_ref          0.1519
_refine_special_details           ?
_olex2_refinement_description
;
1. Fixed Uiso
 At 1.2 times of:
  All C(H) groups
 At 1.5 times of:
  All C(H,H,H) groups, All O(H) groups
2.a Ternary CH refined with riding coordinates:
 C00C(H00C)
2.b Aromatic/amide H refined with riding coordinates:
 C009(H009), C00B(H00B), C00F(H00F)
2.c Tetrahedral OH refined with riding coordinates:
 O003(H003), O004(H004)
2.d Idealised Me refined as rotating group:
 C00D(H00A,H00D,H00E), C00H(H00G,H00H,H00I)
;
_atom_sites_solution_hydrogens    geom
_atom_sites_solution_primary      ?
_atom_sites_solution_secondary    ?
loop_
  _atom_site_label
  _atom_site_type_symbol
  _atom_site_fract_x
  _atom_site_fract_y
  _atom_site_fract_z
  _atom_site_U_iso_or_equiv
  _atom_site_adp_type
  _atom_site_occupancy
  _atom_site_site_symmetry_order
  _atom_site_calc_flag
  _atom_site_refinement_flags_posn
  _atom_site_refinement_flags_adp
  _atom_site_refinement_flags_occupancy
  _atom_site_disorder_assembly
  _atom_site_disorder_group
 O001 O 0.0303(3) 0.18902(11) 0.7266(4) 0.0457(6) Uani 1 1 d . . . . .
 O002 O 0.6363(3) 0.24089(12) 0.7544(4) 0.0515(7) Uani 1 1 d . . . . .
 O003 O -0.0528(3) 0.38956(12) 0.7679(6) 0.0630(9) Uani 1 1 d . . . . .
 H003 H -0.1001 0.3560 0.7283 0.095 Uiso 1 1 calc R . . . .
 O004 O 0.2117(3) 0.48227(11) 0.7996(5) 0.0589(8) Uani 1 1 d . . . . .
 H004 H 0.1968 0.5089 0.7043 0.088 Uiso 1 1 calc R . . . .
 O005 O 0.4959(4) 0.43068(14) 0.8124(8) 0.0889(14) Uani 1 1 d . . . . .
 C006 C 0.2913(4) 0.27447(14) 0.7594(5) 0.0367(7) Uani 1 1 d . . . . .
 C007 C 0.1316(3) 0.29894(15) 0.7734(5) 0.0364(7) Uani 1 1 d . . . . .
 C008 C 0.4204(4) 0.31836(15) 0.7684(5) 0.0391(7) Uani 1 1 d . . . . .
 C009 C 0.3068(4) 0.20355(16) 0.7418(6) 0.0421(7) Uani 1 1 d . . . . .
 H009 H 0.4074 0.1845 0.7416 0.051 Uiso 1 1 calc R . . . .
 C00A C 0.1793(4) 0.16370(15) 0.7255(6) 0.0426(7) Uani 1 1 d . . . . .
 C00B C 0.0110(4) 0.25628(16) 0.7528(5) 0.0419(7) Uani 1 1 d . . . . .
 H00B H -0.0915 0.2733 0.7564 0.050 Uiso 1 1 calc R . . . .
 C00C C 0.1039(4) 0.37217(16) 0.8234(6) 0.0447(8) Uani 1 1 d . . . . .
 H00C H 0.1150 0.3780 0.9740 0.054 Uiso 1 1 calc R . . . .
 C00D C 0.2100(5) 0.41627(19) 0.4801(8) 0.0602(10) Uani 1 1 d . . . . .
 H00A H 0.2967 0.4405 0.4194 0.090 Uiso 1 1 calc GR . . . .
 H00D H 0.1119 0.4374 0.4424 0.090 Uiso 1 1 calc GR . . . .
 H00E H 0.2107 0.3709 0.4299 0.090 Uiso 1 1 calc GR . . . .
 C00E C 0.2271(4) 0.41621(16) 0.7170(7) 0.0471(9) Uani 1 1 d . . . . .
 C00F C 0.5841(4) 0.29785(17) 0.7653(6) 0.0444(8) Uani 1 1 d . . . . .
 H00F H 0.6588 0.3321 0.7724 0.053 Uiso 1 1 calc R . . . .
 C00G C 0.3924(4) 0.38944(17) 0.7743(7) 0.0519(9) Uani 1 1 d . . . . .
 C00H C 0.1809(5) 0.08921(17) 0.7065(8) 0.0609(11) Uani 1 1 d . . . . .
 H00G H 0.1440 0.0766 0.5708 0.091 Uiso 1 1 calc GR . . . .
 H00H H 0.1127 0.0701 0.8103 0.091 Uiso 1 1 calc GR . . . .
 H00I H 0.2869 0.0730 0.7261 0.091 Uiso 1 1 calc GR . . . .

loop_
  _atom_site_aniso_label
  _atom_site_aniso_U_11
  _atom_site_aniso_U_22
  _atom_site_aniso_U_33
  _atom_site_aniso_U_23
  _atom_site_aniso_U_13
  _atom_site_aniso_U_12
 O001 0.0346(11) 0.0368(11) 0.0658(16) -0.0006(11) 0.0001(11) -0.0030(9)
 O002 0.0347(12) 0.0482(13) 0.0715(17) 0.0023(13) -0.0010(13) 0.0067(9)
 O003 0.0309(12) 0.0402(12) 0.118(3) -0.0028(17) -0.0010(15) 0.0052(9)
 O004 0.0493(15) 0.0296(11) 0.098(2) -0.0045(12) -0.0047(14) 0.0046(10)
 O005 0.0466(15) 0.0390(14) 0.181(4) -0.0051(19) -0.024(2) -0.0089(12)
 C006 0.0330(15) 0.0360(14) 0.0410(16) 0.0021(13) -0.0012(14) 0.0039(12)
 C007 0.0292(14) 0.0354(15) 0.0445(17) 0.0011(13) 0.0005(14) 0.0019(12)
 C008 0.0294(15) 0.0381(16) 0.0498(19) 0.0045(14) -0.0032(15) 0.0001(11)
 C009 0.0340(15) 0.0358(14) 0.0565(19) 0.0002(15) 0.0002(16) 0.0041(12)
 C00A 0.0400(16) 0.0372(15) 0.0505(18) 0.0016(14) -0.0001(16) 0.0019(13)
 C00B 0.0320(15) 0.0371(15) 0.057(2) 0.0008(16) -0.0031(17) 0.0019(11)
 C00C 0.0329(16) 0.0359(15) 0.065(2) -0.0023(15) 0.0008(15) 0.0015(13)
 C00D 0.058(2) 0.0460(18) 0.077(3) 0.0149(19) -0.001(2) 0.0015(19)
 C00E 0.0355(16) 0.0321(14) 0.074(2) -0.0004(16) -0.0006(17) 0.0012(13)
 C00F 0.0339(15) 0.0432(17) 0.056(2) 0.0059(17) -0.0041(16) -0.0021(13)
 C00G 0.0351(16) 0.0381(16) 0.082(3) 0.0006(18) -0.0085(18) -0.0044(14)
 C00H 0.057(2) 0.0365(17) 0.090(3) -0.0035(18) 0.003(2) 0.0010(16)

_geom_special_details
;
 All esds (except the esd in the dihedral angle between two l.s. planes)
 are estimated using the full covariance matrix.  The cell esds are taken
 into account individually in the estimation of esds in distances, angles
 and torsion angles; correlations between esds in cell parameters are only
 used when they are defined by crystal symmetry.  An approximate (isotropic)
 treatment of cell esds is used for estimating esds involving l.s. planes.
;
loop_
  _geom_bond_atom_site_label_1
  _geom_bond_atom_site_label_2
  _geom_bond_distance
  _geom_bond_site_symmetry_2
  _geom_bond_publ_flag
 O001 C00A 1.355(4) . ?
 O001 C00B 1.361(4) . ?
 O002 C00F 1.220(4) . ?
 O003 H003 0.8200 . ?
 O003 C00C 1.413(4) . ?
 O004 H004 0.8200 . ?
 O004 C00E 1.426(4) . ?
 O005 C00G 1.224(5) . ?
 C006 C007 1.436(4) . ?
 C006 C008 1.399(4) . ?
 C006 C009 1.425(4) . ?
 C007 C00B 1.333(4) . ?
 C007 C00C 1.513(4) . ?
 C008 C00F 1.441(4) . ?
 C008 C00G 1.437(4) . ?
 C009 H009 0.9300 . ?
 C009 C00A 1.342(5) . ?
 C00A C00H 1.490(4) . ?
 C00B H00B 0.9300 . ?
 C00C H00C 0.9800 . ?
 C00C C00E 1.523(5) . ?
 C00D H00A 0.9600 . ?
 C00D H00D 0.9600 . ?
 C00D H00E 0.9600 . ?
 C00D C00E 1.530(7) . ?
 C00E C00G 1.538(5) . ?
 C00F H00F 0.9300 . ?
 C00H H00G 0.9600 . ?
 C00H H00H 0.9600 . ?
 C00H H00I 0.9600 . ?

loop_
  _geom_angle_atom_site_label_1
  _geom_angle_atom_site_label_2
  _geom_angle_atom_site_label_3
  _geom_angle
  _geom_angle_site_symmetry_1
  _geom_angle_site_symmetry_3
  _geom_angle_publ_flag
 C00A O001 C00B 118.6(2) . . ?
 C00C O003 H003 109.5 . . ?
 C00E O004 H004 109.5 . . ?
 C008 C006 C007 121.1(3) . . ?
 C008 C006 C009 123.5(3) . . ?
 C009 C006 C007 115.4(3) . . ?
 C006 C007 C00C 119.1(3) . . ?
 C00B C007 C006 119.6(3) . . ?
 C00B C007 C00C 121.2(3) . . ?
 C006 C008 C00F 124.7(3) . . ?
 C006 C008 C00G 119.3(3) . . ?
 C00G C008 C00F 116.0(3) . . ?
 C006 C009 H009 119.3 . . ?
 C00A C009 C006 121.3(3) . . ?
 C00A C009 H009 119.3 . . ?
 O001 C00A C00H 112.3(3) . . ?
 C009 C00A O001 121.6(3) . . ?
 C009 C00A C00H 126.1(3) . . ?
 O001 C00B H00B 118.3 . . ?
 C007 C00B O001 123.3(3) . . ?
 C007 C00B H00B 118.3 . . ?
 O003 C00C C007 109.1(3) . . ?
 O003 C00C H00C 108.1 . . ?
 O003 C00C C00E 112.6(3) . . ?
 C007 C00C H00C 108.1 . . ?
 C007 C00C C00E 110.8(3) . . ?
 C00E C00C H00C 108.1 . . ?
 H00A C00D H00D 109.5 . . ?
 H00A C00D H00E 109.5 . . ?
 H00D C00D H00E 109.5 . . ?
 C00E C00D H00A 109.5 . . ?
 C00E C00D H00D 109.5 . . ?
 C00E C00D H00E 109.5 . . ?
 O004 C00E C00C 107.6(3) . . ?
 O004 C00E C00D 111.2(3) . . ?
 O004 C00E C00G 108.3(3) . . ?
 C00C C00E C00D 112.5(3) . . ?
 C00C C00E C00G 108.2(3) . . ?
 C00D C00E C00G 108.9(3) . . ?
 O002 C00F C008 127.7(3) . . ?
 O002 C00F H00F 116.2 . . ?
 C008 C00F H00F 116.2 . . ?
 O005 C00G C008 123.4(3) . . ?
 O005 C00G C00E 117.5(3) . . ?
 C008 C00G C00E 119.0(3) . . ?
 C00A C00H H00G 109.5 . . ?
 C00A C00H H00H 109.5 . . ?
 C00A C00H H00I 109.5 . . ?
 H00G C00H H00H 109.5 . . ?
 H00G C00H H00I 109.5 . . ?
 H00H C00H H00I 109.5 . . ?

_shelx_res_file
;
    cu_20200610_0ma_a.res created by SHELXL-2014/7

TITL cu_20200610_0ma_a.res in P2(1)2(1)2
REM Old TITL cu_20200610_0ma in P2(1)2(1)2
REM SHELXT solution in P2(1)2(1)2
REM R1 0.177, Rweak 0.022, Alpha 0.003, Orientation as input
REM Flack x = 0.168 ( 0.143 ) from Parsons' quotients
REM Formula found by SHELXT: C12 O5
CELL 1.54178 8.439 19.938 6.4295 90 90 90
ZERR 4 0.0004 0.001 0.0004 0 0 0
LATT -1
SYMM -X,-Y,+Z
SYMM 0.5-X,0.5+Y,-Z
SYMM 0.5+X,0.5-Y,-Z
SFAC C H O
UNIT 48 48 20

L.S. 10
PLAN  20
TEMP 23
BOND $H
LIST 6
fmap 2
acta
REM <olex2.extras>
REM <HklSrc "%.\\cu_20200610_0ma_a.hkl">
REM </olex2.extras>

WGHT    0.096000    0.225200
FVAR       0.55841
O001  3    0.030274    0.189018    0.726600    11.00000    0.03463    0.03678 =
         0.06578   -0.00063    0.00011   -0.00299
O002  3    0.636297    0.240893    0.754420    11.00000    0.03466    0.04824 =
         0.07146    0.00232   -0.00097    0.00669
O003  3   -0.052819    0.389559    0.767864    11.00000    0.03087    0.04020 =
         0.11796   -0.00284   -0.00102    0.00518
AFIX  83
H003  2   -0.100079    0.355970    0.728254    11.00000   -1.50000
AFIX   0
O004  3    0.211691    0.482269    0.799577    11.00000    0.04928    0.02959 =
         0.09798   -0.00451   -0.00469    0.00462
AFIX  83
H004  2    0.196752    0.508867    0.704297    11.00000   -1.50000
AFIX   0
O005  3    0.495883    0.430680    0.812390    11.00000    0.04660    0.03896 =
         0.18126   -0.00510   -0.02387   -0.00889
C006  1    0.291270    0.274466    0.759441    11.00000    0.03295    0.03598 =
         0.04104    0.00209   -0.00119    0.00394
C007  1    0.131644    0.298935    0.773376    11.00000    0.02923    0.03544 =
         0.04449    0.00110    0.00047    0.00186
C008  1    0.420395    0.318357    0.768369    11.00000    0.02941    0.03809 =
         0.04979    0.00453   -0.00321    0.00005
C009  1    0.306823    0.203548    0.741834    11.00000    0.03400    0.03579 =
         0.05652    0.00022    0.00023    0.00408
AFIX  43
H009  2    0.407403    0.184486    0.741624    11.00000   -1.20000
AFIX   0
C00A  1    0.179311    0.163695    0.725546    11.00000    0.03999    0.03724 =
         0.05054    0.00163   -0.00008    0.00192
C00B  1    0.011011    0.256283    0.752756    11.00000    0.03204    0.03710 =
         0.05656    0.00076   -0.00313    0.00193
AFIX  43
H00B  2   -0.091516    0.273346    0.756424    11.00000   -1.20000
AFIX   0
C00C  1    0.103894    0.372173    0.823391    11.00000    0.03295    0.03585 =
         0.06524   -0.00226    0.00075    0.00151
AFIX  13
H00C  2    0.114988    0.378018    0.974030    11.00000   -1.20000
AFIX   0
C00D  1    0.210030    0.416266    0.480107    11.00000    0.05764    0.04604 =
         0.07696    0.01488   -0.00100    0.00151
AFIX 137
H00A  2    0.296737    0.440516    0.419387    11.00000   -1.50000
H00D  2    0.111945    0.437401    0.442367    11.00000   -1.50000
H00E  2    0.210674    0.370919    0.429923    11.00000   -1.50000
AFIX   0
C00E  1    0.227137    0.416206    0.717028    11.00000    0.03554    0.03206 =
         0.07369   -0.00037   -0.00059    0.00123
C00F  1    0.584067    0.297852    0.765296    11.00000    0.03390    0.04321 =
         0.05599    0.00591   -0.00413   -0.00206
AFIX  43
H00F  2    0.658751    0.332074    0.772446    11.00000   -1.20000
AFIX   0
C00G  1    0.392388    0.389440    0.774340    11.00000    0.03511    0.03807 =
         0.08241    0.00058   -0.00852   -0.00441
C00H  1    0.180868    0.089206    0.706508    11.00000    0.05659    0.03655 =
         0.08969   -0.00348    0.00265    0.00097
AFIX 137
H00G  2    0.143985    0.076570    0.570806    11.00000   -1.50000
H00H  2    0.112703    0.070087    0.810307    11.00000   -1.50000
H00I  2    0.286918    0.072976    0.726146    11.00000   -1.50000
AFIX   0
HKLF 4

REM  cu_20200610_0ma_a.res in P2(1)2(1)2
REM R1 =  0.0564 for    1831 Fo > 4sig(Fo)  and  0.0604 for all    1997 data
REM    156 parameters refined using      0 restraints

END

WGHT      0.0960      0.2252

REM Highest difference peak  0.326,  deepest hole -0.564,  1-sigma level  0.183
Q1    1   0.2861  0.2719  1.0194  11.00000  0.05    0.33
Q2    1   0.3726  0.2889  1.0056  11.00000  0.05    0.32
Q3    1  -0.0726  0.4425  0.4997  11.00000  0.05    0.32
Q4    1   0.3446  0.3255  1.0252  11.00000  0.05    0.31
Q5    1   0.0402  0.5207  1.0260  11.00000  0.05    0.31
Q6    1   0.2836  0.5176  0.9951  11.00000  0.05    0.31
Q7    1   0.2985  0.2856  0.4947  11.00000  0.05    0.31
Q8    1   0.2191  0.0582  0.9985  11.00000  0.05    0.31
Q9    1   0.6957  0.3584  0.9972  11.00000  0.05    0.31
Q10   1   0.4627  0.3166  1.0083  11.00000  0.05    0.30
Q11   1  -0.0606  0.4588  1.0103  11.00000  0.05    0.30
Q12   1  -0.0999  0.3987  1.0048  11.00000  0.05    0.30
Q13   1   0.3008  0.2234  1.0004  11.00000  0.05    0.30
Q14   1  -0.0905  0.2569  0.5107  11.00000  0.05    0.30
Q15   1   0.2330  0.4722  1.0289  11.00000  0.05    0.29
Q16   1   0.3230  0.1828  0.5114  11.00000  0.05    0.29
Q17   1   0.0847  0.4707  1.0149  11.00000  0.05    0.29
Q18   1   0.3963  0.1630  0.9990  11.00000  0.05    0.29
Q19   1   0.4444  0.4506  1.0157  11.00000  0.05    0.29
Q20   1   0.2579  0.1940  0.9952  11.00000  0.05    0.29
;
_shelx_res_checksum               74120
_shelx_hkl_file
;
  -1   0   0    0.00    0.20
  -1   0   0   -0.10    0.10
   1   0   0    0.20    0.40
   1   0   0    0.00    0.10
   1   0   0    0.10    0.10
   1   0   0    0.10    0.20
   1   0   0    0.00    0.10
   1   0   0    0.10    0.10
  -1   0   0    0.10    0.20
  -1   0   0   -0.20    0.50
   2   0   0    2.20    0.40
   2   0   0    2.40    0.60
   2   0   0    2.30    0.20
  -2   0   0    2.20    1.10
  -2   0   0    2.20    0.60
   2   0   0    1.70    1.00
   2   0   0    2.00    0.50
   2   0   0    2.50    0.40
   3   0   0   -0.40    0.50
   3   0   0   -0.30    0.30
   3   0   0   -0.30    0.50
   3   0   0    0.40    0.90
  -3   0   0   -0.70    1.80
   3   0   0    0.40    1.50
   3   0   0    0.00    0.20
   3   0   0    0.00    0.30
   4   0   0   18.20    2.30
   4   0   0   25.10    3.90
   4   0   0   16.00    1.30
   4   0   0   17.70    2.20
   4   0   0   16.20    1.30
   4   0   0   18.20    2.90
  -4   0   0   13.50    2.80
   5   0   0    0.40    1.80
  -6   0   0    7.90    1.60
  -6   0   0    9.10    1.60
  -6   0   0    5.90    1.10
  -6   0   0    8.50    1.10
  -7   0   0    1.30    1.20
  -7   0   0    0.00    0.90
  -8   0   0    0.10    0.50
  -8   0   0   -0.10    0.80
  -9   0   0   -0.30    0.50
  -9   0   0   -0.20    0.70
 -10   0   0   54.19    3.70
 -10   0   0   44.10    3.60
   0   0   1  -13.80    0.30
   0   0   1  -14.30    0.30
   0   0   1  -13.80    0.30
   0   0   1  -11.70    1.20
   0   0  -1  -14.30    0.50
   0   0  -1  -12.90    0.40
   0   0  -1  -11.60    1.50
   0   0  -1  -13.30    0.30
   0   0  -1  -13.80    0.20
   0   0  -1  -14.00    0.30
   0   0  -1  -12.80    0.40
   1   0   1  137.89   10.10
   1   0   1  132.29    9.40
  -1   0   1  139.99    9.30
  -1   0   1  140.29    9.40
  -1   0   1  132.19    9.60
  -1   0   1  118.59    9.40
   1   0   1  131.19    9.30
  -1   0   1  138.19   10.70
  -1   0   1  112.39    9.40
   1   0  -1  153.18    9.50
   1   0  -1  121.19    9.40
   1   0  -1  142.19    9.60
  -1   0  -1  142.59   10.00
  -1   0  -1  125.39    9.40
   1   0  -1  135.39    9.50
  -1   0  -1  135.69    9.30
   1   0  -1  127.39    9.30
   1   0  -1  148.39   10.90
  -1   0  -1  116.09    9.30
  -2   0   1  269.27   19.80
  -2   0   1  307.57   19.60
  -2   0   1  283.97   19.50
  -2   0   1  289.27   19.40
  -2   0   1  256.27   19.70
   2   0  -1  279.37   19.70
   2   0  -1  273.67   19.60
   2   0  -1  265.57   19.50
   2   0  -1  223.28   23.90
   2   0  -1  278.97   19.50
   2   0  -1  308.77   19.90
  -3   0   1   56.19    3.70
  -3   0   1   58.29    3.80
  -3   0   1   39.60    6.50
  -3   0   1   51.69    4.10
   3   0   1   52.89    4.40
  -3   0   1   47.60    4.50
   3   0   1   48.80    4.10
   3   0  -1   56.49    4.40
   3   0  -1   48.60    4.10
   3   0  -1   48.70    3.90
   3   0  -1   58.59    7.90
   3   0  -1   49.60    4.10
   3   0  -1   54.69    3.90
   4   0   1   29.90    3.80
   4   0   1   22.90    2.70
  -4   0   1   22.10    6.70
   4   0  -1   24.40    2.80
   4   0  -1   25.40    2.70
   4   0  -1   27.30    3.10
   4   0  -1   24.70    2.10
   4   0  -1   22.80    6.90
   4   0  -1   20.50    4.00
   5   0   1  272.57   19.00
   5   0   1  211.78   17.20
   5   0  -1  219.88   17.60
  -6   0   1    0.40    1.00
  -6   0   1    2.80    0.70
  -6   0   1    2.10    0.70
  -6   0   1    2.90    1.10
  -6   0  -1    3.00    1.00
   6   0  -1    0.20    2.20
  -6   0  -1    1.40    1.10
  -7   0   1    0.00    1.00
  -7   0   1    1.10    0.60
  -7   0   1    0.80    0.60
  -7   0   1   -0.10    0.90
  -7   0  -1    1.10    1.00
   7   0  -1    2.40    2.00
  -7   0  -1    0.40    0.80
  -8   0   1    4.20    0.80
  -8   0   1    3.70    1.00
  -8   0   1    1.70    0.90
   8   0  -1    7.30    2.00
  -8   0  -1    6.10    1.30
  -8   0  -1    5.90    1.00
  -9   0   1    6.60    1.10
  -9   0   1    6.50    0.80
  -9   0  -1    7.10    1.40
  -9   0  -1    6.90    0.90
 -10   0   1    0.10    0.40
 -10   0   1    0.20    0.40
 -10   0  -1    0.90    1.20
   0   0   2 9999.00  684.83
   0   0  -2 9657.53  684.73
  -1   0   2   31.30    2.90
   1   0   2   37.70    5.90
  -1   0   2   40.70    5.90
   1   0   2   38.90    2.60
   1   0   2   33.60    2.90
  -1   0   2   33.80    3.10
  -1   0   2   37.20    2.70
  -1   0   2   34.30    2.60
  -1   0   2   31.40    2.90
   1   0   2   40.20    3.10
   1   0  -2   36.60    2.70
  -1   0  -2   39.80    5.60
   1   0  -2   34.00    5.90
   1   0  -2   27.90    3.10
   1   0  -2   35.50    2.60
  -1   0  -2   36.60    3.00
   1   0  -2   32.10    3.00
  -1   0  -2   33.50    2.50
   1   0  -2   31.90    3.00
  -1   0  -2   35.10    2.80
  -2   0   2  109.09    9.40
  -2   0   2  125.09   13.40
  -2   0   2  144.49    9.50
  -2   0   2  127.99    9.10
   2   0   2  144.19    9.60
   2   0   2  131.79   11.40
  -2   0   2  139.89    9.40
   2   0  -2  149.79   14.20
   2   0  -2  122.49    9.50
   2   0  -2  117.99    9.80
  -2   0  -2  129.59    9.10
   2   0  -2  122.19    9.10
  -2   0  -2  123.59    9.10
   2   0  -2  128.29    9.20
   2   0  -2  126.29   10.00
  -2   0  -2  123.19   10.60
  -3   0   2   40.30    9.10
   3   0   2   47.30    4.70
  -3   0   2   45.50    3.30
  -3   0   2   35.30    4.10
   3   0   2   53.99    4.30
  -3   0   2   47.40    4.00
  -3   0   2   40.70    5.00
   3   0  -2   47.40    3.50
   3   0  -2   50.09    9.30
   3   0  -2   50.69    4.30
   3   0  -2   43.70    4.30
   3   0  -2   42.60    4.50
   3   0  -2   39.20    3.40
   4   0   2    2.10    1.50
  -4   0   2    1.80    0.50
   4   0   2    2.40    2.20
   4   0   2    0.90    2.80
   4   0  -2    2.20    2.00
   4   0  -2    1.40    5.10
   4   0  -2    0.40    2.00
   4   0  -2    5.10    1.40
   4   0  -2    1.30    1.10
   4   0  -2    3.10    1.30
  -5   0   2   25.70    2.20
   5   0   2   38.20   10.40
  -5   0   2   27.60    2.20
  -5   0   2   26.50    2.50
  -5   0   2   25.40    2.30
  -6   0   2    5.20    0.90
  -6   0   2    5.50    1.30
  -6   0   2    6.10    1.00
  -6   0   2    4.60    1.00
  -6   0  -2    5.40    1.20
  -6   0  -2    6.00    1.50
   6   0  -2    4.00    1.50
  -7   0   2    4.30    0.70
  -7   0   2    4.00    1.10
  -7   0   2    4.10    0.90
  -7   0   2    2.90    0.70
  -7   0  -2    5.30    1.30
  -7   0  -2    4.30    1.00
   7   0  -2    2.50    1.40
  -8   0   2   -0.30    0.70
  -8   0   2    1.10    0.70
  -8   0   2    0.70    0.50
  -8   0  -2    1.00    1.00
  -8   0  -2    0.00    0.60
   8   0  -2   -0.40    1.10
  -9   0   2    0.30    0.40
  -9   0   2    0.70    0.60
  -9   0   2    0.20    0.50
   9   0  -2    1.60    1.20
  -9   0  -2    0.10    0.90
   0   0   3  337.37   26.10
   0   0   3  386.36   25.80
   0   0   3  332.37   26.50
   0   0   3  331.37   26.30
   0   0   3  367.86   30.60
   0   0  -3  406.36   26.50
   0   0  -3  360.96   30.50
   0   0  -3  403.36   25.80
   0   0  -3  362.26   26.10
   1   0   3   29.40    3.00
  -1   0   3   33.60    9.10
  -1   0   3   18.00    3.30
   1   0   3   10.40    8.00
  -1   0   3   26.10    2.30
  -1   0   3   23.60    3.20
   1   0   3   20.20    3.50
   1   0   3   26.30    3.30
  -1   0  -3   25.80    2.00
  -1   0  -3   29.20    3.20
   1   0  -3   28.10    2.50
   1   0  -3   24.90    3.70
   1   0  -3   29.40    3.40
   1   0  -3   43.40    9.90
  -1   0  -3   31.50    2.50
   1   0  -3   27.30    2.10
  -1   0  -3   22.10    7.10
   2   0   3   12.40    2.40
  -2   0   3   23.80   11.30
  -2   0   3    8.70    2.00
  -2   0   3   12.50    2.50
  -2   0   3   10.40    1.20
  -2   0   3    9.60    4.90
   2   0  -3   11.60    2.60
  -2   0  -3   11.40    2.50
   2   0  -3    8.40    1.70
   2   0  -3   12.50    1.20
  -2   0  -3   11.90    1.60
   2   0  -3   11.30    2.30
   2   0  -3   15.40    1.80
   2   0  -3   32.70   11.90
   2   0  -3    6.70    4.40
   2   0  -3    6.40    2.30
  -2   0  -3   11.00    2.00
  -3   0   3  111.99    8.60
   3   0   3  118.49    9.20
  -3   0   3  106.09    7.50
   3   0  -3   83.89    9.20
   3   0  -3   79.99   13.30
   3   0  -3  116.79    8.00
   3   0  -3   97.09    7.50
   4   0   3   11.20    5.80
  -4   0   3    9.10    1.20
  -4   0   3   10.90    1.10
  -4   0   3    9.30    1.30
   4   0   3   11.40    4.30
  -4   0   3    7.50    1.10
   4   0  -3    7.90    1.60
   4   0  -3    9.70    1.50
  -5   0   3  133.29    9.10
  -5   0   3  130.59    9.10
  -5   0   3  124.49    9.00
  -5   0   3  140.19    9.60
  -5   0  -3  111.39    9.20
   5   0  -3  125.09    9.40
  -6   0   3   16.10    1.90
  -6   0   3   15.60    1.40
  -6   0   3   15.50    1.60
  -6   0   3   16.40    1.50
   6   0  -3   12.70    2.10
  -7   0   3    7.30    1.30
  -7   0   3    6.30    1.10
  -7   0   3    7.10    0.90
  -7   0   3    8.20    1.00
  -7   0  -3    5.70    1.70
  -8   0   3    5.00    1.00
  -8   0   3    5.90    1.20
   8   0  -3    3.60    1.30
  -9   0   3    1.20    0.40
  -9   0   3    1.30    0.40
  -9   0   3    1.30    0.50
   9   0  -3    1.70    1.00
   0   0   4 2188.78  158.48
   0   0   4 1996.70  159.38
   0   0  -4 2330.07  158.28
   0   0  -4 2591.34  160.08
   1   0   4   24.20    2.00
  -1   0   4   26.10    4.30
  -1   0   4   24.50    2.30
   1   0   4   16.70    4.00
  -2   0   4    2.40    1.40
  -2   0   4    1.50    0.70
  -2   0   4    0.90    3.70
   2   0   4    0.90    0.60
  -2   0   4    0.20    0.90
   2   0  -4    0.80    1.40
   2   0  -4    1.30    0.70
  -3   0   4    0.10    1.20
   3   0   4    1.50    0.80
  -3   0   4    1.90    0.70
  -3   0   4    2.10    0.70
  -3   0   4    0.80    0.70
  -3   0   4    1.70    1.00
   3   0  -4    0.40    1.10
  -3   0  -4    2.10    1.40
   3   0  -4    0.70    0.90
  -4   0   4    0.50    0.60
  -4   0   4   -0.20    0.70
  -4   0   4   -0.50    0.60
  -4   0   4   -1.00    1.30
  -4   0   4   -0.30    0.80
   4   0  -4   -0.30    1.10
   4   0  -4    0.20    1.10
  -5   0   4   17.60    1.60
  -5   0   4   18.80    2.20
  -5   0   4   15.50    1.50
  -5   0   4   14.50    1.50
  -5   0   4   15.60    2.00
   5   0  -4   16.70    2.60
   5   0  -4   14.60    2.20
  -6   0   4    0.60    0.60
  -6   0   4    0.40    1.20
  -6   0   4    0.50    0.50
  -6   0   4    1.10    0.90
  -6   0   4    0.90    0.50
   6   0  -4    1.00    1.40
  -7   0   4   -0.30    0.50
  -7   0   4   -0.10    0.50
   7   0  -4    1.00    1.00
  -8   0   4    2.10    0.50
  -8   0   4    1.70    0.60
   8   0  -4    0.60    0.90
   0   0   5   10.00    1.40
   0   0   5   12.90    2.50
   0   0  -5   12.60    1.30
  -1   0   5   -0.40    1.20
  -1   0   5   -0.20    1.40
  -1   0   5    1.80    0.80
   1   0  -5    0.60    0.80
  -2   0   5   12.90    2.00
  -2   0   5   12.40    1.50
   2   0  -5   12.50    1.70
   3   0   5   59.39    4.80
  -3   0   5   67.19    5.20
  -3   0   5   60.99    4.80
  -3   0   5   71.39    5.20
  -3   0  -5   67.29    5.20
   3   0  -5   70.39    5.20
  -4   0   5   24.70    2.40
  -4   0   5   25.80    2.50
  -4   0   5   23.10    2.10
   4   0   5   24.20    2.20
  -4   0   5   22.50    2.10
   4   0  -5   28.80    2.80
   4   0  -5   27.80    2.70
  -5   0   5   16.00    2.00
  -5   0   5   16.70    1.50
  -5   0   5   15.00    1.50
  -5   0   5   17.20    2.00
   5   0  -5   21.80    3.00
   5   0  -5   16.50    2.20
  -6   0   5   11.40    1.30
  -6   0   5   11.80    1.70
  -6   0   5   11.70    1.40
   6   0  -5    8.90    2.80
  -7   0   5   19.50    1.60
  -7   0   5   20.70    1.80
   0   0   6  145.09   10.70
   0   0   6  131.59    9.70
  -1   0   6    4.20    0.80
  -1   0   6    5.30    2.10
  -1   0   6    7.50    1.20
   1   0  -6    6.00    1.50
   2   0   6    0.50    1.00
  -2   0   6    0.40    0.80
  -2   0   6    0.20    0.60
  -2   0   6   -0.30    1.50
  -2   0  -6    1.30    1.10
  -3   0   6    0.50    0.50
  -3   0   6    1.00    1.40
   3   0   6    0.30    0.90
  -3   0   6    0.10    0.80
   3   0  -6   -2.00    1.30
  -4   0   6   -0.10    0.70
  -4   0   6    0.40    1.00
   4   0   6    1.90    1.00
  -4   0   6   -1.70    1.20
   4   0  -6    1.20    1.50
  -5   0   6    0.40    0.30
  -5   0   6    0.20    0.70
   5   0   6    1.30    1.20
  -6   0   6    0.60    0.30
   0   0   7    1.70    0.60
   0   0   7    1.60    1.00
   1   0   7    0.40    0.50
  -1   0   7    0.80    0.50
   1   0   7    0.90    0.80
  -1   0   7    2.30    1.60
   2   0   7    0.90    0.50
  -2   0   7    0.80    0.50
   2   0   7    0.20    0.70
  -2   0   7    0.10    0.40
  -3   0   7    7.90    1.10
  -3   0   7    9.00    0.90
   3   0   7    9.50    1.10
   4   0   7    6.20    1.20
  -4   0   7    5.00    0.90
   4   0   7    5.80    1.30
 -10   1   0   23.20    2.00
 -10   1   0   24.50    1.80
  -9   1   0    4.00    0.70
  -9   1   0    3.20    0.90
  -8   1   0   48.50    3.90
  -8   1   0   46.90    3.60
  -7   1   0  123.79    8.40
  -7   1   0  100.29    8.10
  -6   1   0   66.49    5.00
  -6   1   0   66.09    4.70
  -6   1   0   57.29    4.70
   5  -1   0    2.10    1.90
   4  -1   0   25.70    3.10
   4  -1   0   28.50    2.20
   4  -1   0   30.30    4.20
   4  -1   0   28.50    2.90
   4  -1   0   31.10    4.60
   4  -1   0   30.30    2.10
   3  -1   0  238.38   18.90
   3  -1   0  259.87   18.90
   3  -1   0  301.17   19.20
   3  -1   0  280.07   19.00
   3  -1   0  289.17   21.00
  -3   1   0  256.37   19.90
   3  -1   0  272.57   19.20
  -2   1   0  782.92   56.29
   2  -1   0  799.42   55.79
   2  -1   0  821.42   55.89
   2  -1   0  815.82   56.29
  -2   1   0  782.52   55.89
   1  -1   0  101.29    6.70
   1  -1   0   97.49    7.20
   1  -1   0   91.69    6.70
  -1   1   0   89.69    6.70
  -1   1   0   92.89    7.20
   1  -1   0  100.69    6.80
  -1   1   0   89.29    6.70
  -1   1   0   96.19    6.80
   0  -1   0   -2.40    0.20
   0   1   0   -2.20    0.10
   0  -1   0   -2.30    0.10
   0   1   0   -2.40    0.40
   0   1   0   -2.40    0.10
   1   1   0   99.29    6.90
  -1  -1   0   92.79    7.00
   1   1   0  101.49    6.80
  -1  -1   0  102.29    6.80
   1   1   0   82.19    6.70
   1   1   0   94.39    6.60
   1   1   0   86.39    6.70
   1   1   0   96.29    7.10
   2   1   0  722.33   54.79
   2   1   0  823.22   54.99
   2   1   0  875.01   55.29
  -2  -1   0  848.32   54.99
  -2  -1   0  731.93   55.19
   2   1   0  792.82   54.69
   2   1   0  707.73   54.59
   3   1   0  264.07   18.60
  -3  -1   0  226.48   18.20
   3   1   0  254.77   18.10
   3   1   0  266.97   19.10
   3   1   0  235.98   18.40
   3   1   0  306.27   18.80
   3   1   0  253.77   18.20
  -3  -1   0  245.78   19.10
   3   1   0  287.67   18.20
   4   1   0   27.00    2.20
   4   1   0   30.40    2.20
   4   1   0   30.10    3.10
   4   1   0   29.50    2.20
   4   1   0   37.40    5.40
   4   1   0   28.10    2.40
   4   1   0   33.00    2.20
   4   1   0   35.40    3.90
   4   1   0   28.70    2.30
   5   1   0    0.90    1.90
  -6  -1   0   58.59    4.80
  -6  -1   0   65.79    5.10
  -6  -1   0   73.09    5.10
  -7  -1   0  112.59    8.30
  -7  -1   0  115.69    8.50
  -8  -1   0   49.60    4.00
  -8  -1   0   48.30    3.70
  -9  -1   0    1.70    0.90
  -9  -1   0    3.00    0.60
 -10  -1   0   28.00    2.40
 -10   1   1    1.60    0.50
 -10   1  -1    2.80    0.80
  -9   1   1    6.70    0.80
  -9   1   1    6.50    1.10
  -9   1  -1    8.10    0.90
  -9   1  -1    7.30    1.30
   9  -1  -1    5.50    1.90
  -8   1   1   11.70    1.20
  -8   1   1   10.20    1.50
  -8   1   1    9.60    1.60
  -8   1  -1   13.50    1.70
  -8   1  -1   12.10    1.30
   8  -1  -1   10.40    2.20
  -7   1   1   28.30    2.70
  -7   1   1   27.20    2.90
  -7   1   1   30.30    2.40
  -7   1   1   28.20    2.40
  -7   1  -1   27.30    2.50
  -7   1  -1   32.80    2.90
  -6   1   1  105.99    7.90
  -6   1   1  119.59    8.00
  -6   1   1  109.49    8.10
  -6   1   1  107.69    7.80
  -6   1  -1  120.79    8.20
  -6   1  -1   96.99    7.90
   5  -1   1   34.80    5.70
   5  -1  -1   27.70    4.20
   5  -1  -1   25.80    4.70
   4  -1   1   36.90    3.40
  -4   1   1   18.40    7.20
   4  -1   1   43.80    4.30
   4  -1  -1   38.70    3.60
   4  -1  -1   36.40    4.10
   4  -1  -1   38.80    3.50
   4  -1  -1   27.70    5.00
   4  -1  -1   36.00    2.90
   4  -1  -1   39.10    3.60
   4  -1  -1   24.70   10.90
   3  -1   1   57.39    4.50
  -3   1   1   56.69    4.30
  -3   1   1   58.79    4.20
  -3   1   1   63.79    4.10
  -3   1   1   53.79    4.90
   3  -1   1   63.09    4.90
  -3   1   1   51.69    8.00
   3  -1  -1   58.59    4.30
   3  -1  -1   66.89    8.60
   3  -1  -1   56.49    4.60
   3  -1  -1   56.99    4.60
   3  -1  -1   63.79    4.80
   3  -1  -1   52.49    4.60
  -2   1   1  174.28   11.10
  -2   1   1  158.28   10.80
  -2   1   1  136.89   11.00
  -2   1   1  151.18   11.20
   2  -1   1  169.08   10.90
  -2   1   1  157.28   10.80
   2  -1  -1  145.39   10.80
  -2   1  -1  153.88   10.80
   2  -1  -1  149.88   11.10
  -2   1  -1  157.58   10.80
   2  -1  -1  165.18   11.20
   2  -1  -1  142.39   11.00
   2  -1  -1  137.79   11.00
  -1   1   1 1379.86   96.29
  -1   1   1 1304.27   96.29
  -1   1   1 1555.44   96.09
  -1   1   1 1347.77   96.19
  -1   1   1 1504.95   97.39
  -1   1   1 1323.17   96.19
   1  -1   1 1487.05   96.69
   1  -1   1 1197.78   96.09
   1  -1  -1 1325.77   96.19
   1  -1  -1 1381.46   96.29
  -1   1  -1 1494.85   96.69
   1  -1  -1 1233.88   96.29
   1  -1  -1 1562.44   97.49
   1  -1  -1 1260.37   96.19
   0   1   1 2097.69  133.99
   0  -1   1 1883.01  133.79
   0  -1  -1 2004.70  133.89
   0  -1  -1 2001.30  133.09
   0   1  -1 2029.20  133.79
   0   1  -1 1650.03  132.89
   0  -1  -1 1708.83  132.99
  -1  -1   1 1424.06  100.99
  -1  -1   1 1339.47   99.99
   1   1   1 1611.44  100.69
  -1  -1   1 1378.26  100.09
  -1  -1   1 1505.05   99.89
   1   1   1 1489.35  100.09
   1   1  -1 1561.64  100.19
  -1  -1  -1 1242.48   99.89
   1   1  -1 1341.37   99.99
   1   1  -1 1520.15  101.19
  -1  -1  -1 1402.16  100.59
  -2  -1   1  167.78   11.00
  -2  -1   1  158.48   13.80
   2   1   1  143.69   10.80
  -2  -1   1  160.38   10.90
  -2  -1   1  136.89   11.30
  -2  -1   1  140.59   11.20
   2   1   1  162.98   11.40
  -2  -1  -1  156.18   11.30
  -2  -1  -1  162.48   11.20
   2   1  -1  155.18   10.90
  -2  -1  -1  154.28   10.80
   2   1  -1  158.98   11.20
  -2  -1  -1  137.29   10.80
   2   1  -1  160.88   15.40
   2   1  -1  148.79   11.10
  -2  -1  -1  162.88   10.90
   2   1  -1  172.08   11.30
  -3  -1   1   52.89    5.10
  -3  -1   1   56.09    8.40
  -3  -1   1   63.09    4.30
  -3  -1   1   62.09    5.00
   3   1   1   64.89    5.20
   3   1   1   56.99    4.80
   3   1  -1   69.39    5.00
   3   1  -1   56.29    4.60
   3   1  -1   57.39    4.70
   3   1  -1   65.09    8.10
   3   1  -1   60.29    4.40
   4   1   1   42.50    3.70
   4   1   1   38.40    3.80
  -4  -1   1   25.20    8.00
   4   1   1   47.60    4.80
  -4  -1   1   32.80    3.60
   4   1  -1   39.60    4.00
   4   1  -1   39.40    3.00
   4   1  -1   29.00    4.90
   4   1  -1   38.90    3.60
   4   1  -1   40.00    3.50
   5   1   1   24.90    4.20
   5   1   1   30.10    5.20
   5   1  -1   29.40    4.50
   5   1  -1   21.00    3.90
  -6  -1   1  111.39    8.00
  -6  -1   1  118.59    8.10
  -6  -1   1  111.09    8.00
  -6  -1   1  108.99    8.20
  -6  -1  -1  122.69    8.30
  -6  -1  -1   99.79    8.10
  -7  -1   1   30.00    2.70
  -7  -1   1   31.40    2.40
  -7  -1   1   31.60    2.70
   7   1  -1   22.20    3.50
  -7  -1  -1   25.80    2.60
  -7  -1  -1   32.80    2.80
  -8  -1   1   10.60    1.10
  -8  -1   1   12.00    1.60
  -8  -1   1   10.90    1.50
  -8  -1  -1   10.50    1.20
  -8  -1  -1   12.60    1.70
  -9  -1   1    6.10    0.80
  -9  -1   1    7.70    1.20
  -9  -1  -1    7.80    1.30
 -10  -1   1    5.20    0.80
 -10  -1   1    4.10    0.70
  -9   1   2    0.50    0.50
  -9   1   2    0.20    0.40
  -9   1   2    0.10    0.60
  -9   1  -2    0.30    1.00
   9  -1  -2   -0.60    1.10
  -9   1  -2    0.10    0.60
  -8   1   2   62.69    4.40
  -8   1   2   56.89    4.50
  -8   1   2   56.69    4.70
  -8   1  -2   68.39    4.80
  -8   1  -2   56.69    4.50
  -7   1   2   31.80    2.50
  -7   1   2   30.70    2.80
  -7   1   2   34.40    2.50
  -7   1   2   32.60    2.70
  -7   1  -2   28.30    2.60
  -6   1   2   63.89    4.60
  -6   1   2   66.79    4.60
  -6   1   2   60.89    4.80
  -6   1   2   61.29    4.50
  -6   1  -2   55.49    4.70
  -5   1   2    6.00    1.10
  -5   1   2    4.80    0.80
   5  -1   2    5.10    5.00
  -5   1   2    5.00    0.80
   5  -1  -2    2.70    2.70
   4  -1   2    3.30    2.10
   4  -1   2    1.70    2.90
   4  -1  -2    0.80    1.10
   4  -1  -2    3.40    1.40
   4  -1  -2   10.10    4.90
   4  -1  -2   -0.20    1.90
   4  -1  -2    4.40    2.30
  -3   1   2   10.60    2.20
  -3   1   2   13.30    1.60
  -3   1   2   14.70    7.60
  -3   1   2   15.30    2.30
  -3   1   2   12.80    1.20
   3  -1  -2    6.70    3.20
   3  -1  -2   13.90    1.60
   3  -1  -2   14.30    1.50
   3  -1  -2   12.40    2.20
   3  -1  -2   14.80    2.60
   3  -1  -2   10.00    2.10
   3  -1  -2   16.10    2.40
   3  -1  -2   22.10    8.30
  -2   1   2  154.78   15.80
  -2   1   2  180.38   11.90
  -2   1   2  153.18   12.10
  -2   1   2  164.38   12.20
   2  -1   2  183.08   13.80
  -2   1   2  169.28   12.30
   2  -1  -2  163.78   12.30
  -2   1  -2  173.88   13.40
   2  -1  -2  167.88   12.00
  -2   1  -2  184.18   11.80
   2  -1  -2  166.78   11.90
   2  -1  -2  170.38   12.50
   2  -1  -2  144.69   12.50
  -2   1  -2  174.18   11.90
  -1   1   2   89.79   10.30
  -1   1   2   87.59    7.10
   1  -1   2  104.09    9.30
  -1   1   2   91.69    6.60
  -1   1   2   89.19    6.90
  -1   1   2  100.99    6.70
   1  -1   2   80.39    6.70
  -1   1   2   86.59    6.90
  -1   1  -2  102.79    6.90
   1  -1  -2   93.49    7.00
  -1   1  -2   92.19    6.70
   1  -1  -2   90.99    7.00
   1  -1  -2   93.19    6.50
   1  -1  -2  102.69   10.60
   1  -1  -2   92.49    6.60
  -1   1  -2   91.29    6.50
  -1   1  -2   83.59    8.70
   0   1   2  946.41   68.99
   0   1   2  943.41   68.79
   0  -1   2  838.62   68.89
   0   1   2 1003.10   68.79
   0  -1   2 1009.30   68.79
   0   1   2  946.11   69.09
   0  -1   2  914.41   68.99
   0  -1   2  994.40   70.69
   0   1   2 1074.19   71.09
   0  -1  -2 1116.29   71.09
   0   1  -2 1007.10   68.79
   0  -1  -2  935.11   68.99
   0   1  -2 1024.80   69.19
   0   1  -2  980.10   68.99
   0   1  -2  977.90   68.69
   0   1  -2 1066.79   70.89
   0  -1  -2  981.80   68.79
   0  -1  -2 1034.80   69.19
  -1  -1   2   95.89    6.80
   1   1   2  107.59    9.80
   1   1   2  100.09    7.20
  -1  -1   2   88.39    7.00
   1   1   2   89.39    6.70
  -1  -1   2   94.99   10.00
  -1  -1   2   94.89    7.20
  -1  -1  -2   99.09    7.10
   1   1  -2   97.59    6.80
   1   1  -2   91.59    7.10
   1   1  -2   84.29    7.30
  -1  -1  -2  102.69    6.80
  -1  -1  -2   85.09    7.00
   1   1  -2   95.99    6.80
   1   1  -2  106.59    7.30
   1   1  -2   90.69   10.20
  -1  -1  -2  102.39    9.20
  -1  -1  -2   91.09    6.70
  -2  -1   2  177.78   12.20
  -2  -1   2  153.48   12.70
   2   1   2  173.18   12.10
   2   1   2  180.28   14.40
  -2  -1   2  146.99   12.40
   2   1   2  173.48   12.60
  -2  -1  -2  179.88   12.10
   2   1  -2  184.78   12.90
   2   1  -2  200.88   16.60
   2   1  -2  170.08   12.60
   2   1  -2  176.08   12.80
  -2  -1  -2  182.28   12.40
   2   1  -2  170.18   12.20
  -2  -1  -2  159.58   13.80
  -2  -1  -2  160.98   12.20
   2   1  -2  184.18   12.30
  -3  -1   2   12.30    1.30
  -3  -1   2   16.40    2.00
   3   1   2   15.40    2.40
  -3  -1   2    4.80    7.70
   3   1   2   11.10    2.40
  -3  -1   2   11.10    1.90
  -3  -1   2   15.70    3.10
   3   1  -2   10.40    7.80
  -3  -1  -2   14.40    1.40
   3   1  -2   13.70    1.50
   3   1  -2   10.40    3.30
   3   1  -2   17.10    2.40
   3   1  -2   15.80    2.50
   3   1  -2   17.30    1.60
   3   1  -2   15.10    2.70
  -4  -1   2    1.20    0.50
   4   1   2    1.00    2.80
   4   1   2    3.80    2.20
   4   1  -2    3.40    4.80
   4   1  -2    1.20    2.00
   4   1  -2    2.60    1.30
   4   1  -2    1.10    1.10
   4   1  -2   -1.70    1.90
   4   1  -2    1.50    1.20
  -5  -1   2    5.80    1.00
  -5  -1   2    5.50    1.20
   5   1   2    9.50    6.10
  -5  -1   2    5.50    1.00
  -5  -1   2    5.30    0.90
   5   1  -2    5.20    1.50
  -6  -1   2   63.39    4.60
  -6  -1   2   61.79    4.90
  -6  -1   2   67.29    4.60
  -6  -1   2   65.09    4.70
  -6  -1  -2   56.59    4.80
  -7  -1   2   32.60    2.90
  -7  -1   2   34.60    2.70
  -7  -1   2   31.10    2.60
  -7  -1   2   36.00    2.80
  -7  -1  -2   37.60    3.20
  -7  -1  -2   32.20    2.80
  -8  -1   2   57.59    4.00
  -8  -1   2   57.99    4.10
  -8  -1   2   54.69    4.30
   8   1  -2   47.10    4.50
  -9  -1   2    0.20    0.50
  -9  -1   2    0.20    0.40
  -9  -1   2    0.70    0.50
   9   1  -2   -0.10    1.10
  -9  -1  -2    0.30    0.90
  -9   1   3    2.30    0.50
  -9   1   3    2.80    0.50
  -9   1   3    1.60    0.50
   9  -1  -3    2.40    1.00
  -8   1   3    4.20    0.80
   8  -1  -3    4.00    1.30
  -7   1   3   29.90    2.60
  -7   1   3   30.70    2.30
  -7   1   3   26.80    2.30
  -7   1   3   28.80    2.30
  -7   1  -3   25.80    2.40
  -6   1   3   54.69    4.10
  -6   1   3   53.69    4.40
  -6   1   3   57.99    4.10
  -6   1   3   54.09    4.00
  -6   1  -3   52.69    4.30
  -5   1   3   14.10    1.50
  -5   1   3   13.40    1.30
  -5   1   3   13.70    1.30
  -5   1  -3   12.90    1.80
   5  -1  -3   13.90    2.40
  -4   1   3    2.00    0.70
  -4   1   3    3.60    0.70
  -4   1   3    0.40    0.60
   4  -1   3    1.80    5.20
  -4   1   3    3.80    0.80
   4  -1   3    0.30    3.90
   4  -1  -3    1.90    1.20
   4  -1  -3    2.20    1.10
  -3   1   3  114.09    9.40
   3  -1   3  124.39    9.70
  -3   1   3  111.19    8.30
   3  -1  -3  110.79    8.30
   3  -1  -3  118.19    8.80
  -2   1   3   -1.60    4.00
   2  -1   3    0.80    1.50
  -2   1   3    0.60    0.70
  -2   1   3    0.50    1.60
   2  -1   3   -0.10    1.80
  -2   1   3   -0.60    1.00
  -2   1   3    5.00   11.30
   2  -1  -3   -0.30    1.80
   2  -1  -3   -0.50    1.00
   2  -1  -3    0.40    1.40
  -2   1  -3    1.40    2.50
  -2   1  -3    0.20    1.50
   2  -1  -3    0.40    4.30
  -2   1  -3   -0.20    0.80
   2  -1  -3    1.30    0.60
   2  -1  -3    0.60    2.40
   2  -1  -3    1.50    1.30
   2  -1  -3    3.30   11.90
   1  -1   3  327.77   25.50
   1  -1   3  320.07   29.90
   1  -1   3  363.76   25.70
  -1   1   3  328.57   25.70
  -1   1   3  351.96   25.20
  -1   1   3  301.77   30.70
   1  -1   3  311.67   25.60
  -1   1   3  363.56   25.10
   1  -1   3  381.16   25.20
   1  -1  -3  396.86   32.00
   1  -1  -3  333.57   25.70
  -1   1  -3  345.17   24.90
  -1   1  -3  348.17   29.20
   1  -1  -3  388.46   25.00
  -1   1  -3  405.56   25.90
   1  -1  -3  394.16   25.30
   1  -1  -3  390.96   26.00
   0   1   3  384.26   26.70
   0  -1   3  325.87   27.00
   0  -1   3  379.26   26.70
   0  -1   3  355.46   27.20
   0  -1   3  358.56   31.10
   0  -1   3  356.36   27.20
   0   1   3  373.36   31.50
   0   1   3  339.97   26.60
   0  -1  -3  428.16   32.20
   0   1  -3  366.66   27.00
   0   1  -3  414.96   26.70
   0  -1  -3  408.66   27.40
   0  -1  -3  340.77   27.00
   0  -1  -3  388.96   26.50
   0   1  -3  425.66   27.50
   0  -1  -3  408.66   26.70
   0   1  -3  386.86   26.50
   0   1  -3  401.56   31.50
   1   1   3  348.27   30.40
  -1  -1   3  315.37   25.90
  -1  -1   3  343.77   31.30
   1   1   3  341.77   26.20
  -1  -1   3  373.96   25.60
   1   1   3  328.77   25.50
  -1  -1   3  330.57   26.00
   1   1   3  391.16   25.80
  -1  -1  -3  392.86   26.30
   1   1  -3  357.56   26.00
   1   1  -3  398.66   26.50
  -1  -1  -3  387.76   25.60
   1   1  -3  375.86   25.40
   1   1  -3  402.96   25.70
   1   1  -3  405.46   32.10
  -1  -1  -3  354.96   25.30
  -1  -1  -3  316.57   29.50
  -2  -1   3   -0.60    2.00
  -2  -1   3   -7.60   10.80
  -2  -1   3    0.40    0.70
  -2  -1   3   -0.40    1.50
   2   1   3    3.30    1.80
   2   1  -3    1.20    0.70
   2   1  -3    3.30    4.00
   2   1  -3    0.00    0.90
   2   1  -3    0.90    1.80
   2   1  -3   -0.40    1.70
   2   1  -3    0.80    2.20
   2   1  -3   -8.20   11.20
  -2  -1  -3   -0.20    2.60
  -2  -1  -3    0.10    1.50
   2   1  -3    1.10    1.10
  -3  -1   3   95.69   10.10
   3   1   3  114.19    9.80
  -3  -1   3  116.59    8.20
  -3  -1   3  108.89    9.00
   3   1   3  124.89   10.40
   3   1  -3  123.09    8.20
   3   1  -3  119.49    8.70
   3   1  -3   99.09    9.90
   4   1   3   -0.40    4.00
  -4  -1   3    3.40    0.80
  -4  -1   3    2.00    0.70
   4   1   3   -2.10    5.30
  -4  -1   3    2.60    0.70
  -4  -1   3    3.30    0.80
   4   1  -3    1.20    1.20
   4   1  -3    3.60    1.30
  -5  -1   3   12.00    1.40
  -5  -1   3   11.80    1.30
  -5  -1   3   13.20    1.30
  -5  -1   3   17.70    2.40
  -5  -1   3   13.10    1.80
   5   1  -3   15.70    2.60
  -5  -1  -3   17.40    2.50
  -6  -1   3   53.69    4.20
  -6  -1   3   56.29    4.30
  -6  -1   3   55.79    4.20
  -6  -1   3   57.99    4.50
  -6  -1  -3   63.89    5.10
  -7  -1   3   27.70    2.30
  -7  -1   3   29.20    2.60
  -7  -1   3   29.10    2.30
  -7  -1   3   31.40    2.50
  -7  -1  -3   32.30    3.30
  -8  -1   3    4.10    1.00
  -8  -1   3    3.90    1.10
   8   1  -3    3.50    1.20
  -8  -1  -3    2.60    1.30
  -9  -1   3    5.10    0.70
  -9  -1   3    3.30    0.70
   9   1  -3    3.20    1.00
  -8   1   4   24.80    1.90
  -8   1   4   22.50    2.00
   8  -1  -4   25.10    2.40
  -7   1   4   15.10    1.40
  -7   1   4   17.70    1.40
  -7   1   4   15.90    2.00
  -7   1   4   17.10    1.50
   7  -1  -4   16.50    2.10
  -6   1   4   11.70    1.50
  -6   1   4   12.30    1.20
  -6   1   4   12.30    1.10
  -6   1   4   10.40    1.10
   6  -1  -4    7.80    2.00
  -6   1  -4   11.80    1.50
  -5   1   4   13.20    1.40
  -5   1   4   12.50    1.30
  -5   1   4   15.40    2.20
  -5   1   4   14.90    1.30
   5  -1  -4   11.20    2.00
  -5   1  -4   12.20    1.90
  -4   1   4    3.00    0.70
  -4   1   4    0.90    0.80
  -4   1   4    2.90    0.80
  -4   1   4    3.90    1.30
  -4   1   4    3.40    0.70
   4  -1  -4    1.50    1.20
  -4   1  -4    2.00    1.20
  -3   1   4    9.70    1.30
  -3   1   4   11.80    1.90
  -3   1   4    7.30    1.10
  -3   1   4    9.40    1.40
   3  -1   4    8.90    1.30
  -3   1   4    9.10    1.20
   3  -1  -4    7.40    1.80
  -2   1   4   46.40    7.10
  -2   1   4   34.20    2.70
   2  -1   4   35.80    2.80
  -2   1   4   39.10    3.10
   2  -1  -4   31.20    3.30
   1  -1   4    1.20    3.30
  -1   1   4    9.30    3.70
  -1   1   4    8.30    1.50
   1  -1   4    9.20    1.10
   1  -1  -4    8.70    1.10
   0   1   4  155.28   11.30
   0  -1   4  157.88   11.60
   0  -1   4  137.89   13.00
   0   1   4  161.08   11.60
   0   1   4  141.39   13.00
   0  -1  -4  172.48   11.30
   0   1  -4  166.38   13.70
   0   1  -4  159.98   11.30
   0  -1  -4  174.18   13.70
  -1  -1   4    8.30    3.30
   1   1   4    7.60    1.00
  -1  -1   4    8.00    1.40
   1   1   4    7.40    3.70
   2   1   4   36.70    2.90
  -2  -1   4   39.90    3.30
  -2  -1   4   38.60    7.00
  -2  -1   4   37.80    3.00
   2   1  -4   42.30    3.10
   2   1  -4   34.60    3.40
  -3  -1   4   11.60    1.90
  -3  -1   4    8.90    1.20
  -3  -1   4    9.10    1.50
   3   1   4    9.30    1.30
  -3  -1   4    6.70    1.10
   3   1  -4    7.80    1.70
   3   1  -4    8.30    1.40
  -4  -1   4    2.60    0.60
  -4  -1   4    2.20    0.90
  -4  -1   4    2.50    0.80
  -4  -1   4    2.10    1.20
  -4  -1   4    1.40    0.70
   4   1  -4    1.20    1.10
   4   1  -4    2.20    1.20
  -5  -1   4   13.70    1.30
  -5  -1   4   10.50    1.20
  -5  -1   4   13.80    1.90
  -5  -1   4   15.80    2.10
  -5  -1   4   14.20    1.40
   5   1  -4   14.00    2.40
   5   1  -4    9.20    2.10
  -6  -1   4   13.10    1.30
  -6  -1   4    9.10    1.20
  -6  -1   4   12.40    1.60
  -6  -1   4   12.10    1.20
  -6  -1   4   14.90    2.00
   6   1  -4   11.00    2.10
  -7  -1   4   19.40    1.70
   7   1  -4   20.20    2.20
  -8  -1   4   24.10    2.00
  -8  -1   4   22.80    2.10
   8   1  -4   29.40    2.40
  -7   1   5   10.90    1.30
  -7   1   5   10.50    1.00
   7  -1  -5   14.00    2.10
  -6   1   5   19.70    1.90
  -6   1   5   20.50    1.90
  -6   1   5   19.10    2.20
   6  -1  -5   22.80    2.30
   6  -1  -5   22.30    3.40
  -5   1   5    3.90    1.10
  -5   1   5    2.30    0.60
  -5   1   5    1.20    0.50
  -5   1   5    2.90    1.00
   5  -1  -5    1.80    1.90
   5  -1  -5    2.00    1.30
  -4   1   5    1.50    0.60
  -4   1   5    0.70    1.00
  -4   1   5    0.90    1.00
  -4   1   5    1.20    0.60
   4  -1  -5    1.20    1.40
  -4   1  -5    1.60    1.10
   4  -1  -5    1.10    1.40
  -3   1   5    7.10    1.50
  -3   1   5   10.90    1.80
  -3   1   5    9.10    1.20
   3  -1  -5   13.30    1.80
  -3   1  -5   10.10    1.80
  -2   1   5    1.40    1.00
  -2   1   5    2.60    1.50
  -2   1   5    1.40    1.20
   2  -1  -5    1.30    1.00
  -1   1   5   28.70    3.00
  -1   1   5   24.80    2.30
   1  -1  -5   31.10    2.50
   0  -1   5   -0.90    1.90
   0   1   5   -0.40    0.70
   0  -1   5    1.70    1.10
   0   1   5   -0.40    1.90
   0   1   5    1.20    1.10
   0  -1  -5    1.00    0.70
   0   1  -5    1.10    0.80
   1   1   5   24.30    2.10
  -1  -1   5   26.70    2.90
  -1  -1   5   21.70    2.10
   1   1  -5   27.50    2.30
   2   1   5    2.20    0.70
  -2  -1   5    2.30    0.80
  -2  -1   5    0.90    1.40
  -2  -1   5    2.60    1.40
   2   1  -5    3.00    1.10
  -3  -1   5   11.50    1.70
  -3  -1   5   10.70    1.70
   3   1   5    9.10    1.20
  -3  -1   5    9.40    1.20
   3   1  -5    9.50    1.80
  -4  -1   5    1.10    0.60
  -4  -1   5    1.00    1.10
   4   1   5    0.50    0.70
  -4  -1   5    2.00    1.10
   4   1  -5    2.50    1.30
  -5  -1   5    1.60    1.00
  -5  -1   5    2.50    1.30
   5   1   5    3.00    0.90
  -5  -1   5    1.50    0.60
   5   1  -5    3.40    1.30
   5   1  -5    3.00    2.00
  -6  -1   5   21.70    2.00
  -6  -1   5   20.10    2.20
  -6  -1   5   20.50    2.10
   6   1  -5   21.70    2.20
  -7  -1   5    9.20    1.00
  -7  -1   5   13.70    1.90
   7   1  -5   11.00    1.90
  -6   1   6    5.20    0.60
  -5   1   6    1.60    0.80
   5  -1   6    2.00    1.20
  -5   1   6    0.80    0.40
  -4   1   6   -1.00    1.30
   4  -1   6    4.00    1.20
  -4   1   6    2.60    0.90
   4  -1  -6    4.60    1.60
  -3   1   6    0.80    0.50
  -3   1   6    1.80    1.40
  -3   1   6    1.20    0.80
   3  -1   6    1.30    0.90
   3  -1  -6    0.60    1.30
  -3   1  -6    0.50    1.00
  -2   1   6    0.50    1.50
   2  -1   6    1.50    1.10
  -2   1   6    0.30    0.60
  -2   1   6    0.50    0.90
  -1   1   6    1.80    2.00
  -1   1   6    4.30    1.60
  -1   1   6    2.60    0.70
   1  -1   6    2.90    1.30
   0   1   6   31.10    2.50
   0  -1   6   38.60    4.50
   0   1   6   29.10    4.40
  -1  -1   6    2.70    0.80
  -1  -1   6    0.00    2.00
  -1  -1   6    3.00    1.50
   1   1   6    3.80    1.30
  -1  -1   6    2.80    0.90
   2   1   6   -0.20    1.00
  -2  -1   6    0.60    0.60
  -2  -1   6    1.30    0.90
  -2  -1   6    0.50    1.50
  -3  -1   6    0.90    0.50
  -3  -1   6   -0.20    0.80
  -3  -1   6   -1.00    1.40
   3   1   6    1.90    1.00
   3   1  -6    1.20    1.40
  -4  -1   6    3.20    1.10
  -4  -1   6    0.90    1.30
  -4  -1   6    3.20    0.70
   4   1  -6    2.90    1.60
  -5  -1   6    1.10    0.60
   5   1   6    1.90    1.10
  -5  -1   6    0.70    0.30
  -6  -1   6    4.90    0.60
  -6  -1   6    4.70    1.00
  -4   1   7    0.10    0.30
   4  -1   7   -0.10    0.70
  -4   1   7    0.80    0.50
  -3   1   7    1.80    0.40
  -3   1   7    1.00    0.50
   3  -1   7    2.90    0.60
  -2   1   7   -0.30    0.40
   2  -1   7   -0.20    0.80
  -2   1   7    0.00    0.50
   2  -1   7    0.00    0.50
  -1   1   7    3.50    1.90
  -1   1   7    5.30    1.00
   1  -1   7    4.70    0.90
   1  -1   7    7.30    1.30
  -1   1   7    5.00    0.80
  -1   1  -7    7.00    1.20
   0   1   7   -0.10    0.90
   0   1   7   -0.10    0.50
   0  -1   7    0.40    0.50
   0  -1   7    0.60    0.90
   1   1   7    7.10    1.40
  -1  -1   7    5.70    1.00
   1   1   7    6.00    0.90
  -1  -1   7    4.40    1.60
   2   1   7    0.50    0.50
  -2  -1   7    0.00    0.40
   2   1   7    0.30    0.80
  -3  -1   7    1.50    0.50
  -3  -1   7    2.30    0.50
   3   1   7    2.00    0.50
  -4  -1   7    0.40    0.50
  -4  -1   7   -0.30    0.30
   4   1   7    0.20    0.80
   4   1   7    0.30    0.60
 -10   2   0    0.60    0.50
 -10   2   0    1.00    0.40
  -9   2   0   -0.30    0.70
  -9   2   0    0.60    0.50
  -8   2   0    2.40    0.70
  -8   2   0    3.10    1.00
  -7   2   0  280.17   20.90
  -7   2   0  314.97   21.20
  -6   2   0   13.20    1.50
  -6   2   0   10.50    1.30
  -6   2   0   12.10    1.80
   5  -2   0   28.00    4.10
   4  -2   0  359.76   26.80
   4  -2   0  386.36   27.90
   4  -2   0  387.16   27.30
   4  -2   0  370.06   26.70
   4  -2   0  399.56   27.80
   4  -2   0  382.76   27.50
   4  -2   0  399.16   26.70
   3  -2   0   25.80    2.10
   3  -2   0   23.70    2.20
  -3   2   0   25.20    1.80
   3  -2   0   27.90    4.60
   3  -2   0   25.50    2.00
   3  -2   0   21.10    2.00
  -3   2   0   24.70    2.50
   3  -2   0   24.50    1.80
   2  -2   0  422.96   29.80
   2  -2   0  445.76   30.00
  -2   2   0  465.45   30.80
  -2   2   0  405.56   29.80
  -2   2   0  410.06   29.90
  -2   2   0  416.86   30.00
   2  -2   0  400.06   29.90
   2  -2   0  430.36   30.80
   2  -2   0  456.15   29.80
   2  -2   0  430.96   30.00
   1  -2   0  215.18   14.50
   1  -2   0  218.68   15.30
  -1   2   0  212.58   14.40
  -1   2   0  198.38   14.30
   1  -2   0  177.68   14.40
   1  -2   0  207.58   14.30
  -1   2   0  208.08   14.50
   0   2   0 1578.64  107.59
   0  -2   0 1500.85  106.99
   0   2   0 1536.45  106.99
   0  -2   0 1536.55  107.59
   1   2   0  212.58   15.60
  -1  -2   0  202.78   14.90
   1   2   0  199.68   15.00
  -1  -2   0  221.68   15.10
   1   2   0  216.68   14.80
   1   2   0  222.08   14.80
  -1  -2   0  184.68   14.80
   1   2   0  236.48   15.10
   2   2   0  417.16   29.50
  -2  -2   0  365.96   29.50
  -2  -2   0  440.86   29.90
   2   2   0  440.56   29.80
   2   2   0  462.35   30.50
  -2  -2   0  419.06   30.30
   2   2   0  429.86   29.50
   2   2   0  413.56   29.70
   3   2   0   23.40    2.20
  -3  -2   0   24.20    4.40
   3   2   0   18.60    3.40
  -3  -2   0   23.60    2.80
   3   2   0   26.50    2.90
   3   2   0   24.70    2.40
   3   2   0   25.50    1.80
   3   2   0   24.60    1.90
   4   2   0  397.36   27.70
   4   2   0  360.46   26.70
   4   2   0  423.76   28.50
   4   2   0  388.06   26.60
   4   2   0  373.76   26.60
   4   2   0  410.46   26.80
  -4  -2   0  318.37   28.00
   5   2   0   29.90    4.20
  -6  -2   0   11.20    1.40
  -6  -2   0    9.90    1.70
  -6  -2   0   11.00    1.70
  -7  -2   0  317.17   22.50
  -8  -2   0    1.50    0.60
  -8  -2   0    2.40    0.90
  -9  -2   0    0.10    0.70
  -9  -2   0    0.10    0.50
 -10  -2   0    0.00    0.50
 -10   2   1    4.50    0.70
 -10   2   1    4.70    0.60
 -10   2  -1    3.00    0.90
 -10   2  -1    5.60    0.80
  -9   2   1   -0.10    0.40
  -9   2   1    0.00    0.60
   9  -2  -1   -0.10    1.50
  -9   2  -1   -0.30    0.40
  -9   2  -1    0.20    0.80
  -8   2   1   33.50    2.90
  -8   2   1   35.30    2.60
  -8   2   1   32.00    2.80
  -8   2  -1   36.30    3.00
  -8   2  -1   33.90    2.70
   8  -2  -1   25.90    3.40
  -7   2   1  224.98   15.40
  -7   2   1  229.48   15.70
  -7   2   1  207.08   15.50
  -7   2   1  228.78   15.40
   7  -2  -1  186.88   16.30
  -7   2  -1  247.58   15.70
  -7   2  -1  197.48   15.40
  -6   2   1   74.19    5.50
  -6   2   1   73.29    5.80
  -6   2   1   84.09    5.70
  -6   2   1   71.39    5.50
  -6   2  -1   67.89    5.60
  -6   2  -1   83.49    5.90
   5  -2   1    8.60    3.40
   5  -2  -1   13.20    2.70
   5  -2  -1   12.10    2.90
   4  -2   1  149.59   10.90
   4  -2  -1  137.99   11.00
   4  -2  -1  157.18   11.10
   4  -2  -1  152.18   11.30
   4  -2  -1  143.29   10.60
  -3   2   1 1403.76  103.39
  -3   2   1 1589.34  101.19
  -3   2   1 1429.96  101.79
   3  -2   1 1371.56  101.39
   3  -2  -1 1431.16  101.79
   3  -2  -1 1599.44  103.89
   3  -2  -1 1372.56  101.49
   3  -2  -1 1376.86  101.29
   3  -2  -1 1531.35  101.69
   2  -2   1  272.07   21.20
  -2   2   1  286.67   23.20
  -2   2   1  314.77   21.60
   2  -2   1  288.37   21.30
  -2   2   1  272.27   21.30
  -2   2   1  319.97   21.60
   2  -2   1  315.27   21.80
  -2   2   1  302.97   21.20
  -2   2   1  323.47   21.20
   2  -2  -1  285.77   21.60
   2  -2  -1  302.27   21.50
  -2   2  -1  310.37   21.30
   2  -2  -1  301.47   21.50
   2  -2  -1  279.97   21.40
  -2   2  -1  307.67   21.20
   2  -2  -1  345.87   23.60
  -2   2  -1  323.77   22.00
  -2   2  -1  325.57   21.10
   2  -2  -1  300.17   21.20
  -1   2   1    3.80    0.50
  -1   2   1    4.50    0.90
   1  -2   1    3.30    0.50
   1  -2   1    2.40    1.30
  -1   2   1    4.70    2.20
  -1   2   1    3.20    0.70
  -1   2   1    4.60    0.50
   1  -2   1    4.30    0.50
  -1   2   1    3.70    0.70
   1  -2  -1    3.50    0.70
   1  -2  -1    4.00    0.50
   1  -2  -1    6.90    2.50
   1  -2  -1    3.40    0.70
  -1   2  -1    2.20    1.30
  -1   2  -1    4.70    0.50
  -1   2  -1    3.00    0.80
   1  -2  -1    4.10    0.70
   0  -2   1    6.10    1.70
   0  -2   1    8.50    0.80
   0   2   1    6.80    1.00
   0   2   1    7.20    0.70
   0  -2   1    8.10    0.80
   0   2   1    7.50    0.90
   0   2   1    9.00    2.20
   0  -2   1    5.30    1.10
   0   2  -1    5.90    1.80
   0  -2  -1    7.70    0.90
   0  -2  -1    7.50    0.70
   0  -2  -1    8.30    1.00
   0   2  -1    7.50    0.80
   0  -2  -1    7.50    0.70
   0  -2  -1    7.20    2.10
   0   2  -1    7.70    0.70
   0   2  -1    9.20    0.90
   1   2   1    3.70    0.40
   1   2   1    5.10    0.80
  -1  -2   1    4.00    1.80
  -1  -2   1    4.70    0.60
   1   2   1    0.80    1.80
  -1  -2   1    2.70    0.70
  -1  -2   1    2.50    1.00
   1   2   1    3.60    0.60
   1   2   1    3.80    0.80
  -1  -2   1    4.10    0.70
   1   2  -1    3.80    0.70
  -1  -2  -1    4.90    0.70
  -1  -2  -1    2.90    1.60
  -1  -2  -1    4.00    0.40
   1   2  -1    4.40    0.70
   1   2  -1    3.90    2.00
  -1  -2  -1    5.50    0.80
   1   2  -1    4.00    0.50
   2   2   1  306.87   21.70
   2   2   1  274.07   21.40
  -2  -2   1  290.77   21.90
  -2  -2   1  301.67   23.30
  -2  -2   1  289.77   22.00
   2   2   1  324.37   22.00
  -2  -2   1  256.77   21.60
  -2  -2   1  318.77   21.50
  -2  -2   1  318.67   21.50
   2   2  -1  311.47   23.40
  -2  -2  -1  311.57   22.30
  -2  -2  -1  317.37   21.50
   2   2  -1  348.07   22.00
  -2  -2  -1  322.87   22.40
   2   2  -1  323.07   21.70
   3   2   1 1511.15  109.69
  -3  -2   1 1586.34  109.79
   3   2   1 1507.65  109.39
   3   2   1 1736.43  109.89
  -3  -2   1 1366.56  110.99
  -3  -2   1 1568.54  110.49
   3   2  -1 1687.33  111.59
   3   2  -1 1454.15  109.19
   3   2  -1 1620.14  109.79
   3   2  -1 1699.33  109.79
   3   2  -1 1528.55  109.29
   4   2   1  168.78   12.10
   4   2   1  143.09   11.10
  -4  -2   1  139.99   11.60
   4   2   1  150.78   11.80
   4   2  -1  151.38   10.70
   4   2  -1  156.48   11.00
   4   2  -1  155.18   11.30
   4   2  -1  165.48   11.70
   4   2  -1  125.19   11.90
   5   2   1   22.80    5.30
   5   2   1   17.90    4.10
   5   2  -1   14.80    3.50
   5   2  -1   12.10    2.40
   5   2  -1   12.40    3.20
  -6  -2   1   83.09    5.70
  -6  -2   1   78.19    5.90
  -6  -2   1   76.69    5.60
  -6  -2   1   78.99    5.60
  -6  -2  -1   66.39    5.70
  -6  -2  -1   81.09    5.90
  -7  -2   1  242.88   16.40
  -7  -2   1  231.68   16.30
  -7  -2   1  225.08   16.50
  -7  -2  -1  209.68   16.60
  -7  -2  -1  246.88   16.60
  -8  -2   1   34.80    2.70
  -8  -2   1   31.90    2.90
  -8  -2   1   34.50    3.00
   8   2  -1   28.80    3.40
  -8  -2  -1   36.70    3.00
  -8  -2  -1   36.70    2.70
  -9  -2   1    0.00    0.60
  -9  -2   1    0.40    0.50
  -9  -2  -1    0.20    0.70
   9   2  -1    0.50    1.30
 -10  -2  -1    5.70    1.20
  -9   2   2   -0.10    0.70
  -9   2   2    0.60    0.40
  -9   2   2    0.10    0.50
  -9   2  -2    0.90    0.50
   9  -2  -2    2.70    1.30
  -8   2   2    0.00    0.80
  -8   2   2    1.00    0.80
  -8   2   2    0.80    0.50
  -8   2   2    0.20    0.50
   8  -2  -2    1.30    1.30
  -8   2  -2    1.40    1.10
  -8   2  -2    0.70    0.60
  -7   2   2  185.58   13.30
  -7   2   2  203.98   13.40
  -7   2   2  180.18   13.60
  -7   2   2  183.28   13.40
  -7   2  -2  214.48   13.70
  -7   2  -2  166.38   13.40
  -6   2   2   13.40    1.40
  -6   2   2   14.00    1.30
  -6   2   2   13.30    1.80
  -6   2   2   14.10    1.60
  -6   2  -2   17.50    2.40
  -6   2  -2   11.30    1.70
   6  -2  -2    9.80    2.30
   5  -2   2   30.50    5.10
  -5   2   2   26.30    2.40
  -5   2   2   27.60    2.20
  -5   2   2   25.90    2.20
  -5   2  -2   25.80    2.50
  -4   2   2  110.79    8.00
   4  -2   2  113.79    8.50
   4  -2  -2  113.39    8.50
   4  -2  -2   98.99    9.60
   4  -2  -2  117.09    8.30
   4  -2  -2  123.79    9.70
  -3   2   2    5.50    1.70
   3  -2   2    7.10    1.40
  -3   2   2    8.20    1.30
  -3   2   2    6.40    0.80
  -3   2   2   13.00    7.90
   3  -2  -2    7.30    1.10
   3  -2  -2    7.20    1.80
  -3   2  -2    8.30    1.00
   3  -2  -2    6.60    1.00
   3  -2  -2    5.10    3.10
  -3   2  -2    7.80    1.10
   3  -2  -2    7.20    1.60
   3  -2  -2    5.60    1.70
   3  -2  -2    4.60    8.30
   3  -2  -2    4.60    1.90
  -2   2   2  125.09    9.00
  -2   2   2  129.69    8.90
  -2   2   2  126.39    9.40
   2  -2   2  121.39   11.20
  -2   2   2  117.29   10.20
  -2   2   2  123.19   13.70
   2  -2  -2  113.19   14.20
   2  -2  -2  118.59    8.90
   2  -2  -2  121.49    9.40
   2  -2  -2  127.59    9.50
  -2   2  -2  142.69    9.20
   2  -2  -2  139.19    9.60
  -2   2  -2  134.19    8.90
  -2   2  -2  130.59    8.90
  -2   2  -2  123.59   12.30
  -2   2  -2  102.39    9.30
   2  -2  -2  122.49    9.00
   1  -2   2   51.59    4.60
  -1   2   2   63.29    4.50
   1  -2   2   54.89    4.60
  -1   2   2   59.79    4.40
  -1   2   2   58.89    4.90
   1  -2   2   58.49    7.60
  -1   2   2   51.99    5.00
  -1   2   2   59.49    8.80
  -1   2  -2   63.79    7.00
   1  -2  -2   67.39    9.30
   1  -2  -2   66.29    5.00
   1  -2  -2   61.59    4.40
   1  -2  -2   58.19    4.90
  -1   2  -2   68.79    4.40
  -1   2  -2   61.79    4.60
   1  -2  -2   67.69    5.00
   1  -2  -2   61.99    4.50
   0  -2   2 2041.60  140.29
   0   2   2 2067.39  138.29
   0   2   2 1854.61  138.19
   0  -2   2 2033.50  138.19
   0   2   2 1780.12  138.59
   0  -2   2 1738.23  138.59
   0   2   2 2192.98  140.79
   0   2   2 1930.21  138.59
   0  -2  -2 2127.59  140.59
   0   2  -2 2071.79  138.29
   0   2  -2 1970.90  138.39
   0  -2  -2 1982.70  138.29
   0  -2  -2 1812.52  138.49
   0   2  -2 2252.77  140.49
   0  -2  -2 1995.10  138.59
   1   2   2   53.59    4.80
   1   2   2   65.09    8.30
  -1  -2   2   61.29    4.60
   1   2   2   55.69    4.40
  -1  -2   2   67.39    8.70
  -1  -2   2   60.09    4.80
  -1  -2   2   51.89    4.70
   1   2  -2   69.09    8.70
  -1  -2  -2   60.79    4.40
   1   2  -2   65.19    4.80
   1   2  -2   60.19    4.90
  -1  -2  -2   55.39    4.70
   1   2  -2   62.49    4.40
   1   2  -2   67.39    4.50
  -1  -2  -2   64.99    4.80
  -1  -2  -2   61.69    4.30
  -1  -2  -2   60.09    7.50
   2   2   2  118.69    9.00
  -2  -2   2  125.49   13.40
   2   2   2  134.79    9.90
  -2  -2   2  124.59    9.10
   2   2   2  135.49   12.10
  -2  -2   2  109.09    9.20
  -2  -2   2  116.09    9.60
   2   2   2  117.09    9.50
   2   2  -2  140.09   14.10
   2   2  -2  130.89    9.50
  -2  -2  -2  136.79    9.00
   2   2  -2  132.69    9.10
   2   2  -2  139.79    9.80
  -2  -2  -2  142.49    9.40
  -2  -2  -2  117.29    9.20
   2   2  -2  125.19    9.10
   2   2  -2  134.19    9.80
  -3  -2   2   10.50    3.20
  -3  -2   2    3.50    7.60
  -3  -2   2    8.20    1.20
  -3  -2   2    5.20    1.60
  -3  -2   2    7.20    0.90
   3   2   2    6.30    1.70
  -3  -2  -2    6.90    2.50
   3   2  -2    9.70    1.30
  -3  -2  -2    6.20    0.80
   3   2  -2   -1.50    7.70
   3   2  -2    6.50    1.00
   3   2  -2    8.30    1.70
   3   2  -2    5.70    2.90
   3   2  -2    6.10    1.80
  -3  -2  -2    6.30    1.60
  -4  -2   2  114.39    8.40
   4   2   2  104.99    9.50
   4   2   2  133.69   10.60
   4   2  -2  136.99   10.20
   4   2  -2  112.09    8.80
   4   2  -2  118.39   10.00
  -5  -2   2   27.80    2.30
  -5  -2   2   27.60    2.30
   5   2   2   34.90    5.70
  -5  -2   2   28.30    2.40
   5   2   2   32.10    7.00
  -5  -2   2   29.00    2.70
  -5  -2  -2   34.80    3.10
  -6  -2   2   14.70    1.60
  -6  -2   2   13.20    1.40
  -6  -2   2   14.40    1.40
  -6  -2   2   16.70    3.30
  -6  -2   2   15.00    1.90
  -6  -2  -2   13.60    2.10
  -7  -2   2  187.38   13.50
  -7  -2   2  188.08   13.20
  -7  -2   2  186.38   13.30
  -8  -2   2    0.70    0.70
  -8  -2   2    1.10    0.50
  -8  -2   2   -0.60    0.70
   8   2  -2    0.70    1.10
  -8  -2  -2    0.60    1.00
  -9  -2   2    1.10    0.50
  -9  -2   2    0.60    0.40
  -9  -2   2    0.50    0.50
  -9  -2  -2    1.20    0.90
   9   2  -2    0.60    1.00
  -9   2   3    1.80    0.60
  -9   2   3    1.10    0.40
  -9   2   3    1.30    0.40
   9  -2  -3    1.40    1.00
  -8   2   3    5.90    0.90
  -8   2   3    8.20    1.70
   8  -2  -3    3.70    1.30
  -8   2  -3    4.40    0.80
  -7   2   3   91.09    6.30
  -7   2   3   92.29    6.40
  -7   2   3   86.89    6.40
  -7   2   3   88.29    6.60
  -7   2  -3   79.69    6.40
  -6   2   3   14.80    1.90
  -6   2   3   15.00    1.40
  -6   2   3   16.10    1.60
  -6   2   3   16.00    1.40
  -6   2  -3   14.30    1.70
   6  -2  -3   11.30    2.20
  -5   2   3    7.60    1.10
  -5   2   3    7.90    1.00
  -5   2   3    8.70    1.00
   5  -2  -3    6.00    1.60
  -5   2  -3    9.40    1.50
   5  -2  -3    9.80    1.90
  -4   2   3   92.99    6.10
  -4   2   3   80.59    6.10
   4  -2   3   70.89   11.40
   4  -2   3   96.29   10.50
  -4   2   3   82.49    6.20
  -4   2   3   84.49    6.20
   4  -2  -3   84.99    6.30
  -3   2   3  338.87   23.40
  -3   2   3  348.17   24.30
   3  -2  -3  357.16   23.80
  -3   2  -3  288.07   24.00
   3  -2  -3  331.27   23.40
   2  -2   3   69.09    5.70
  -2   2   3   10.90   17.50
  -2   2   3   58.99    4.50
  -2   2   3   58.29    4.80
   2  -2   3   48.50    5.30
  -2   2   3   55.49    5.70
   2  -2  -3   59.49    4.50
   2  -2  -3   64.39    5.90
  -2   2  -3   67.59    5.50
  -2   2  -3   62.79    4.60
   2  -2  -3   63.19    4.90
   2  -2  -3   64.49    6.20
  -1   2   3  154.48   11.90
  -1   2   3  156.48   22.20
  -1   2   3  141.49   12.50
  -1   2   3  164.18   11.80
   1  -2   3  139.59   12.20
   1  -2   3  153.28   12.20
   1  -2   3  172.98   12.00
   1  -2   3  192.58   12.60
  -1   2  -3  161.78   11.60
   1  -2  -3  172.98   12.00
   1  -2  -3  176.58   12.80
  -1   2  -3  182.68   12.60
  -1   2  -3  185.88   11.90
   1  -2  -3  155.98   12.50
   1  -2  -3  155.48   20.60
   0   2   3   55.79   10.40
   0   2   3   49.30    5.00
   0  -2   3   51.99    4.10
   0  -2   3   60.49    9.60
   0  -2   3   44.80    4.70
   0   2   3   50.09    4.00
   0   2   3   54.89    4.20
   0  -2   3   49.10    4.70
   0   2  -3   52.79    4.80
   0   2  -3   52.59    9.70
   0  -2  -3   45.00    4.90
   0   2  -3   59.99    4.20
   0   2  -3   59.09    5.10
   0   2  -3   51.29    3.90
   0  -2  -3   51.19    9.80
   0  -2  -3   56.89    5.00
   0  -2  -3   56.29    4.20
   0  -2  -3   54.89    3.90
   1   2   3  171.68   12.10
   1   2   3  201.98   25.80
   1   2   3  140.99   12.60
  -1  -2   3  160.68   12.50
  -1  -2   3  163.98   20.30
  -1  -2   3  140.99   12.50
   1   2   3  151.88   11.90
  -1  -2   3  167.88   12.00
   1   2  -3  183.38   12.90
   1   2  -3  178.48   12.60
  -1  -2  -3  166.38   11.70
  -1  -2  -3  176.78   12.00
  -1  -2  -3  145.79   18.30
   1   2  -3  181.98   12.10
  -1  -2  -3  180.98   12.70
   1   2  -3  171.78   11.80
   1   2  -3  174.38   20.20
  -2  -2   3   46.90    5.00
   2   2   3   55.39    4.20
  -2  -2   3   42.20    5.40
   2   2   3   49.50    5.50
   2   2   3   57.39    6.10
  -2  -2   3   55.89    4.20
   2   2  -3   52.49    5.70
   2   2  -3   55.59    4.20
   2   2  -3   60.19    5.70
   2   2  -3   64.39    4.60
  -2  -2  -3   61.39    4.40
   2   2  -3   62.39    5.70
   3   2   3  371.16   25.90
   3   2   3  321.07   25.20
  -3  -2   3  333.97   24.10
  -3  -2   3  316.07   24.50
   3   2  -3  346.57   24.10
   3   2  -3  363.56   24.40
   3   2  -3  345.67   25.70
  -4  -2   3   79.19    6.00
  -4  -2   3   84.19    6.10
  -4  -2   3   87.29    6.60
   4   2   3   77.49    9.70
  -4  -2   3   82.49    6.00
  -4  -2   3   83.09    6.10
   4   2  -3   89.49    6.30
  -5  -2   3    8.00    1.60
  -5  -2   3   10.10    1.20
  -5  -2   3    8.20    1.00
  -5  -2   3   11.30    1.90
  -5  -2   3    7.90    1.10
   5   2  -3    5.70    1.40
  -5  -2  -3    9.40    2.20
   5   2  -3   13.60    2.30
  -6  -2   3   12.90    1.40
  -6  -2   3   14.90    2.60
  -6  -2   3   16.10    1.40
  -6  -2   3   16.00    1.60
  -6  -2   3   15.40    1.90
   6   2  -3   14.10    2.10
  -6  -2  -3   17.90    2.70
  -7  -2   3   79.89    6.20
  -7  -2   3   89.59    6.40
  -7  -2   3   89.29    6.30
  -8  -2   3    3.60    0.80
  -8  -2   3    5.90    1.10
  -8  -2   3    4.20    0.70
  -8  -2  -3    4.60    1.30
  -9  -2   3    1.00    0.50
  -9  -2   3    1.90    0.50
   9   2  -3    2.90    0.90
  -8   2   4    1.20    0.40
  -8   2   4    1.60    0.40
   8  -2  -4    2.70    1.00
  -7   2   4   28.40    2.40
  -7   2   4   31.60    2.40
  -7   2   4   33.70    2.50
  -7   2   4   37.40    3.20
   7  -2  -4   27.30    2.90
  -7   2  -4   32.60    2.60
  -6   2   4   10.00    1.00
  -6   2   4    7.90    1.00
  -6   2   4    9.30    1.10
  -6   2   4    9.80    1.40
  -6   2  -4    8.90    1.40
  -5   2   4    2.30    0.60
  -5   2   4    2.30    1.30
  -5   2   4    3.70    0.80
  -5   2   4    3.50    0.80
   5  -2  -4    2.40    1.20
  -5   2  -4    2.40    1.10
   5  -2  -4    3.10    2.00
  -4   2   4    9.40    1.40
  -4   2   4    9.50    1.20
  -4   2   4   13.20    2.00
  -4   2   4   10.50    1.20
  -4   2   4   10.80    1.30
  -4   2  -4   10.70    1.60
   4  -2  -4    8.50    1.90
  -3   2   4   10.90    2.00
   3  -2   4    7.70    1.20
  -3   2   4    6.90    1.20
  -3   2   4    5.80    1.10
  -3   2   4    8.40    1.30
  -3   2   4    8.00    1.10
   3  -2  -4    5.80    1.50
   2  -2   4   28.70    2.40
  -2   2   4   33.90    6.70
  -2   2   4   26.80    2.40
  -2   2   4   31.10    2.70
   2  -2  -4   31.70    2.50
  -1   2   4    5.80    1.20
   1  -2   4    1.10    3.20
  -1   2   4    3.10    3.50
   1  -2  -4    8.00    1.00
   0  -2   4  459.45   36.90
   0   2   4  473.65   35.60
   0  -2   4  501.55   35.90
   0   2   4  502.55   35.90
   0   2   4  436.06   37.00
   0   2  -4  581.84   37.90
   0   2  -4  544.15   35.70
   0  -2  -4  525.45   35.70
   0  -2  -4  568.04   37.70
  -1  -2   4    8.50    1.70
   1   2   4    5.50    0.90
   1   2   4    6.80    3.60
  -1  -2   4    8.80    1.50
  -1  -2   4    4.10    3.50
   1   2  -4    6.20    0.90
  -1  -2  -4    5.00    0.60
  -2  -2   4   32.20    2.90
   2   2   4   29.70    2.40
  -2  -2   4   37.40    3.70
  -2  -2   4   19.00    4.60
  -2  -2   4   25.60    2.40
   2   2  -4   28.70    2.50
   2   2  -4   28.00    2.80
  -3  -2   4    6.10    1.30
   3   2   4    8.60    1.30
  -3  -2   4    8.80    1.80
  -3  -2   4    7.80    1.20
   3   2  -4    6.80    1.70
   3   2  -4    9.80    1.50
  -4  -2   4    8.90    1.10
  -4  -2   4   11.20    1.30
  -4  -2   4   13.20    2.10
  -4  -2   4   12.00    2.00
  -4  -2   4    9.60    1.30
  -4  -2   4   10.00    1.50
   4   2  -4   11.70    1.90
   4   2  -4    9.50    1.70
  -5  -2   4    0.70    1.20
  -5  -2   4    3.00    1.20
  -5  -2   4    1.80    0.60
  -5  -2   4    2.70    0.70
  -5  -2   4    2.00    0.50
   5   2  -4    3.20    1.90
   5   2  -4    2.70    1.50
  -6  -2   4   10.50    1.90
  -6  -2   4   10.00    1.60
  -6  -2   4    9.90    1.20
  -7  -2   4   34.00    2.90
  -7  -2   4   32.80    2.60
  -8  -2   4    1.40    0.40
  -8  -2   4    2.30    0.60
   8   2  -4    3.60    1.00
  -7   2   5   17.70    1.50
  -7   2   5   18.10    1.60
  -6   2   5    4.30    0.70
  -6   2   5    3.40    0.80
  -6   2   5    3.40    1.00
   6  -2  -5    2.40    2.50
   6  -2  -5    5.20    1.30
  -5   2   5    7.90    1.00
  -5   2   5    6.80    1.00
  -5   2   5    9.00    1.60
  -5   2   5    7.10    1.40
   5  -2  -5    8.70    1.70
  -5   2  -5    6.60    1.20
   5  -2  -5    6.30    2.00
  -4   2   5   10.40    1.70
  -4   2   5   11.40    1.20
  -4   2   5    9.40    1.20
  -4   2  -5   12.90    1.60
   4  -2  -5   10.40    2.20
   4  -2  -5    8.70    1.80
  -3   2   5   58.19    4.40
  -3   2   5   49.00    4.30
   3  -2  -5   52.59    4.40
  -3   2  -5   55.09    4.30
  -2   2   5   31.80    3.20
   2  -2   5   30.30    2.90
  -1   2   5   14.50    2.30
  -1   2   5   14.50    1.50
   1  -2  -5   17.70    2.00
   0  -2   5    1.40    1.10
   0   2   5    1.10    0.70
   0  -2   5   -1.60    2.00
   0   2   5    0.10    1.90
   0   2  -5    1.20    0.80
   0  -2  -5    1.30    0.80
  -1  -2   5   14.30    2.30
  -1  -2   5   12.90    1.60
   1   2   5   13.70    1.40
   1   2   5   16.00    1.50
   1   2  -5   16.70    1.70
   2   2   5   15.90    1.50
  -2  -2   5   16.90    2.20
  -2  -2   5   16.90    1.70
  -2  -2   5   17.80    2.50
   2   2  -5   16.80    1.90
  -3  -2   5   47.50    4.10
  -3  -2   5   53.69    4.10
   3   2   5   46.60    3.70
  -3  -2   5   46.30    3.60
  -4  -2   5   10.10    1.70
  -4  -2   5   10.10    1.20
   4   2   5   10.80    1.30
  -4  -2   5   11.70    1.70
   4   2  -5    9.90    1.90
  -5  -2   5    7.50    1.50
  -5  -2   5    7.00    1.00
   5   2   5    6.60    1.10
   5   2  -5    8.20    1.70
  -6  -2   5    7.00    1.40
   6   2  -5    5.40    2.80
   6   2  -5    6.60    1.50
  -7  -2   5   16.40    1.40
  -6   2   6    1.00    0.30
  -5   2   6   -0.80    0.70
  -5   2   6    0.60    0.40
   5  -2   6    0.70    1.10
  -4   2   6    1.70    0.80
  -4   2   6    1.40    1.30
  -4   2   6    0.90    0.60
   4  -2   6    2.50    1.10
  -4   2  -6    0.60    1.20
   4  -2  -6    2.50    1.50
  -3   2   6   -0.80    1.30
  -3   2   6    1.20    0.90
  -3   2   6    0.20    0.50
   3  -2   6    1.00    1.00
   3  -2  -6   -1.40    1.30
  -3   2  -6    0.50    0.90
   2  -2   6    5.70    1.40
  -2   2   6    1.80    1.90
  -2   2   6    4.80    1.10
  -2   2   6    3.30    0.70
   2  -2  -6    5.60    1.50
   1  -2   6    5.40    1.60
  -1   2   6    3.20    2.00
  -1   2   6    3.50    0.70
   0   2   6  102.79    7.80
   0   2   6  114.79    8.80
   0  -2   6  104.19    8.90
   0  -2   6  116.69    8.10
   1   2   6    7.90    1.70
  -1  -2   6    4.80    1.10
  -1  -2   6    8.40    2.40
   1   2   6    4.00    0.80
  -1  -2   6    8.70    2.60
  -1  -2   6    4.40    1.00
  -2  -2   6    2.40    2.00
  -2  -2   6    4.50    1.10
  -2  -2   6    2.40    0.70
   2   2   6    6.90    1.50
  -2  -2   6    4.30    1.50
   2   2  -6    3.10    1.40
  -3  -2   6    0.30    0.70
  -3  -2   6    0.20    0.50
  -3  -2   6   -1.40    1.40
   3   2   6    0.50    0.90
   3   2  -6    1.10    1.30
  -4  -2   6    1.30    0.90
   4   2   6    1.40    0.90
  -4  -2   6    1.20    0.50
  -4  -2   6    0.70    1.30
   4   2  -6    2.00    1.50
  -5  -2   6    0.20    0.60
   5   2   6    0.40    1.10
  -5  -2   6   -0.10    0.30
  -6  -2   6    3.40    1.40
  -6  -2   6    1.50    0.40
   4  -2   7    3.30    0.80
  -4   2   7    3.00    0.80
  -4   2   7    3.40    0.50
  -3   2   7    7.80    1.00
  -3   2   7    5.10    0.70
   3  -2   7    7.90    1.10
  -2   2   7    0.80    0.50
  -2   2   7    1.30    0.40
   2  -2   7    1.10    0.50
   2  -2   7    0.80    0.70
   1  -2   7    2.60    0.90
  -1   2   7    3.20    0.50
   1  -2   7    3.80    0.80
  -1   2  -7    5.70    1.00
   0  -2   7   -0.30    0.90
   0   2   7    2.00    0.70
   0   2   7    1.50    1.00
   0  -2   7    0.80    0.50
   1   2   7    6.10    1.40
  -1  -2   7    4.90    0.90
   1   2   7    5.30    0.90
  -2  -2   7    1.40    0.60
   2   2   7    1.80    0.80
  -3  -2   7    5.70    1.10
  -3  -2   7    5.10    0.90
  -4  -2   7    1.40    0.40
  -4  -2   7    3.50    0.70
   4   2   7    2.30    0.60
 -10   3   0    1.60    0.40
  -9   3   0    0.20    0.40
  -9   3   0    0.00    0.60
  -8   3   0  127.59    9.00
  -8   3   0  115.59    8.70
  -7   3   0   66.59    5.00
  -7   3   0   69.19    5.40
  -6   3   0  132.79    9.20
  -6   3   0  125.79    8.90
  -6   3   0  113.49    8.90
   5  -3   0   59.09    5.90
   4  -3   0 1216.68   84.09
   4  -3   0 1162.78   82.89
   4  -3   0 1151.38   83.59
   4  -3   0 1310.17   85.09
   4  -3   0 1057.99   83.19
   4  -3   0 1248.48   82.79
   3  -3   0    2.90    0.70
   3  -3   0    3.40    0.60
   3  -3   0    4.80    3.00
  -3   3   0    3.90    1.00
   3  -3   0    3.20    0.70
   3  -3   0    3.90    0.70
   3  -3   0    1.50    2.70
  -2   3   0   32.40    2.50
  -2   3   0   30.60    2.60
   2  -3   0   32.70    2.40
   2  -3   0   33.30    2.40
   2  -3   0   29.50    4.50
   2  -3   0   32.10    4.90
   2  -3   0   36.30    2.60
   2  -3   0   27.50    2.50
  -2   3   0   31.60    2.40
   1  -3   0  158.28   10.60
   1  -3   0  160.68   12.10
   1  -3   0  145.99   11.60
  -1   3   0  130.59   10.40
   1  -3   0  145.49   10.50
  -1   3   0  145.29   10.30
   1  -3   0  155.08   10.40
  -1   3   0  140.59   10.40
  -1   3   0  151.28   10.60
   0  -3   0   -1.90    0.40
   0   3   0   -1.60    0.20
   0   3   0   -1.80    1.60
   0  -3   0   -2.00    0.40
   0   3   0   -1.60    0.30
   0   3   0   -2.60    0.40
   0  -3   0   -1.70    0.20
   0  -3   0   -1.10    1.30
   0  -3   0   -1.90    0.30
  -1  -3   0  147.59   10.30
  -1  -3   0  150.78   10.20
  -1  -3   0  129.19   10.50
   1   3   0  160.18   10.60
  -1  -3   0  146.29   10.60
  -1  -3   0  141.59   10.20
   1   3   0  135.59   12.00
   1   3   0  146.29   10.20
   1   3   0  147.89   10.50
   2   3   0   32.90    2.80
   2   3   0   38.70    4.70
   2   3   0   36.20    2.90
   2   3   0   39.80    3.20
  -2  -3   0   31.40    2.30
  -2  -3   0   28.90    2.50
  -2  -3   0   30.60    4.00
   3   3   0    3.00    1.00
  -3  -3   0    4.10    1.50
  -3  -3   0    0.40    2.50
   3   3   0    3.20    0.90
   3   3   0    3.90    0.60
   3   3   0    5.00    0.70
  -3  -3   0    2.80    0.70
   3   3   0    0.50    3.10
   3   3   0    5.00    1.70
   4   3   0 1229.08   83.29
   4   3   0 1033.70   82.39
   4   3   0 1241.38   82.69
   4   3   0 1307.17   84.59
   4   3   0 1029.60   82.59
   4   3   0 1256.77   83.59
   4   3   0 1206.78   82.39
   5   3   0   68.89    6.40
   5   3   0   59.69    4.30
   5   3   0   55.49    8.90
  -6  -3   0  121.69   10.00
  -6  -3   0  126.99    9.30
  -6  -3   0  136.29    9.20
  -6  -3   0  123.79    9.10
  -7  -3   0   67.39    5.30
  -7  -3   0   70.09    5.20
  -8  -3   0  127.09    8.80
  -8  -3   0  119.19    9.00
  -9  -3   0    0.10    0.60
 -10  -3   0    2.00    0.50
 -10   3   1    0.30    0.40
 -10   3   1    0.50    0.40
 -10   3  -1    0.40    0.40
  -9   3   1    0.80    0.40
  -9   3   1    0.40    0.50
   9  -3  -1   -0.50    1.60
  -9   3  -1    1.10    0.40
  -9   3  -1    1.00    0.80
  -8   3   1    5.90    1.00
  -8   3   1    6.90    0.90
  -8   3   1    4.90    1.10
   8  -3  -1    4.80    1.80
  -8   3  -1    4.20    0.80
  -8   3  -1    5.50    1.20
  -7   3   1  119.69    9.00
  -7   3   1  117.39    8.70
  -7   3   1  121.29    8.70
  -7   3   1  122.89    8.80
  -7   3  -1  115.59    8.70
  -7   3  -1  131.19    9.00
  -6   3   1  228.88   17.00
  -6   3   1  231.58   16.70
  -6   3   1  230.58   16.70
  -6   3   1  249.48   16.80
  -6   3  -1  216.68   16.80
  -6   3  -1  268.37   17.00
   5  -3  -1  140.39   11.20
   5  -3  -1  127.89   10.20
   4  -3   1  556.84   35.70
   4  -3   1  499.05   35.30
   4  -3  -1  421.36   35.80
   4  -3  -1  513.05   35.20
   4  -3  -1  461.75   35.50
   4  -3  -1  556.64   35.70
   4  -3  -1  505.55   35.90
  -3   3   1    4.20    5.00
   3  -3   1    4.90    0.50
   3  -3   1    6.30    1.70
  -3   3   1    5.50    1.40
  -3   3   1    4.60    1.20
  -3   3   1    5.20    0.90
   3  -3   1    6.10    1.40
   3  -3   1    4.90    0.80
  -3   3  -1    5.00    0.80
   3  -3  -1    8.80    5.40
   3  -3  -1    3.70    1.10
   3  -3  -1    3.00    1.80
   3  -3  -1    5.00    1.60
   3  -3  -1    4.00    1.20
   3  -3  -1    5.10    1.20
   3  -3  -1    4.90    0.80
  -2   3   1  342.17   28.90
  -2   3   1  417.86   26.80
  -2   3   1  361.66   27.20
   2  -3   1  370.36   27.60
   2  -3   1  371.36   26.80
  -2   3   1  380.06   27.20
  -2   3   1  415.36   26.80
  -2   3   1  370.56   26.90
   2  -3   1  374.86   26.80
   2  -3  -1  400.96   27.30
   2  -3  -1  341.87   27.10
   2  -3  -1  390.76   27.20
   2  -3  -1  374.96   26.90
   2  -3  -1  430.66   29.70
  -2   3  -1  408.46   28.20
  -2   3  -1  398.96   27.00
  -2   3  -1  386.66   26.80
  -1   3   1  374.86   28.40
  -1   3   1  421.86   26.70
  -1   3   1  373.96   26.70
   1  -3   1  372.06   26.80
  -1   3   1  370.56   27.00
   1  -3   1  396.46   27.80
  -1   3   1  412.66   27.00
  -1   3   1  382.86   26.80
  -1   3  -1  409.76   27.90
  -1   3  -1  402.06   26.70
   1  -3  -1  383.46   26.70
   1  -3  -1  355.46   26.70
   1  -3  -1  392.76   27.00
   1  -3  -1  382.56   27.10
  -1   3  -1  364.46   26.60
  -1   3  -1  331.97   27.00
   0   3   1    1.00    0.20
   0  -3   1    2.10    0.90
   0   3   1    0.90    0.50
   0   3   1    1.40    0.50
   0  -3   1    1.00    0.30
   0  -3   1   -1.00    1.70
   0   3   1    0.30    0.50
   0  -3   1    1.00    0.60
   0   3   1    2.50    2.20
   0  -3   1    1.00    0.40
   0   3   1    0.90    0.40
   0  -3  -1    1.70    0.70
   0   3  -1    0.50    0.60
   0  -3  -1    1.90    2.40
   0  -3  -1    1.30    0.40
   0   3  -1    2.50    1.70
   0   3  -1    1.30    0.40
   0  -3  -1    1.20    0.30
   0  -3  -1    1.90    0.40
  -1  -3   1  324.87   27.00
  -1  -3   1  375.76   28.00
   1   3   1  400.76   26.90
  -1  -3   1  366.96   26.70
   1   3   1  350.96   26.70
   1   3   1  374.76   26.70
   1   3   1  355.16   26.50
  -1  -3   1  400.26   26.50
  -1  -3   1  324.37   26.60
  -1  -3  -1  419.16   26.70
   1   3  -1  398.36   26.60
  -1  -3  -1  375.86   26.40
  -1  -3  -1  394.86   28.00
   1   3  -1  384.26   28.00
  -1  -3  -1  427.26   26.80
  -1  -3  -1  410.56   26.50
   1   3  -1  369.66   26.50
   2   3   1  347.27   26.80
  -2  -3   1  334.27   26.80
   2   3   1  389.96   27.00
  -2  -3   1  406.66   29.00
  -2  -3   1  354.56   27.20
   2   3   1  421.96   27.50
  -2  -3   1  367.46   27.50
   2   3   1  370.06   27.10
  -2  -3  -1  408.96   28.30
  -2  -3  -1  379.86   28.20
  -2  -3  -1  397.76   26.90
   2   3  -1  397.76   27.00
   2   3  -1  411.06   29.00
   2   3  -1  367.36   26.90
   2   3  -1  431.46   26.90
   3   3   1    5.60    0.70
   3   3   1    5.00    1.10
  -3  -3   1    9.80    4.70
   3   3   1    6.40    1.50
  -3  -3   1    5.00    2.00
   3   3   1    4.90    0.50
  -3  -3   1    6.80    0.70
   3   3   1    7.80    1.80
  -3  -3  -1    4.40    0.70
   3   3  -1    4.40    1.60
   3   3  -1    5.70    1.00
  -3  -3  -1    4.80    2.40
   3   3  -1    4.70    1.30
   3   3  -1    5.20    0.70
   3   3  -1    4.00    1.80
   3   3  -1   10.40    4.50
   4   3   1  495.05   35.60
   4   3   1  511.65   36.10
  -4  -3   1  475.45   36.20
   4   3  -1  469.35   36.30
   4   3  -1  537.15   35.90
   4   3  -1  534.75   35.30
   5   3   1  179.58   14.70
   5   3   1  190.28   16.40
   5   3  -1  191.98   15.00
  -6  -3   1  249.68   17.90
  -6  -3   1  249.28   17.20
  -6  -3   1  259.07   17.30
  -6  -3   1  241.68   17.40
  -6  -3  -1  203.08   17.70
  -6  -3  -1  262.17   17.40
  -7  -3   1  125.49    9.40
  -7  -3   1  129.59    9.30
  -7  -3   1  123.89    9.20
  -7  -3  -1  138.09    9.50
  -8  -3   1    4.70    1.10
  -8  -3   1    6.40    0.90
  -8  -3   1    4.90    1.00
   8   3  -1    7.10    1.70
  -8  -3  -1    7.90    1.40
  -9  -3   1    0.50    0.60
  -9  -3   1    0.50    0.60
   9   3  -1    1.10    1.20
  -9  -3  -1   -0.10    0.70
 -10  -3   1    0.10    0.40
 -10  -3  -1    1.30    0.80
  -9   3   2    0.10    0.30
  -9   3   2   -0.40    0.50
   9  -3  -2   -0.30    1.20
  -9   3  -2    0.10    0.40
  -8   3   2   31.70    2.70
  -8   3   2   30.50    2.50
  -8   3   2   35.80    2.50
  -8   3   2   31.50    2.60
  -8   3  -2   29.20    2.50
  -7   3   2   45.50    3.50
  -7   3   2   48.80    3.50
  -7   3   2   44.60    3.60
  -7   3   2   43.50    3.80
  -7   3  -2   42.80    3.60
  -7   3  -2   51.39    4.00
  -6   3   2   50.69    3.80
  -6   3   2   49.60    3.60
  -6   3   2   52.19    3.60
  -6   3   2   43.80    4.00
  -6   3  -2   42.50    3.80
   5  -3   2   24.20    4.90
  -5   3   2   22.10    1.80
  -5   3   2   20.30    1.80
  -5   3   2   23.50    2.10
  -5   3   2   21.20    1.80
  -5   3  -2   18.50    2.10
   4  -3   2  279.87   21.20
   4  -3  -2  296.67   19.40
   4  -3  -2  236.88   19.10
   4  -3  -2  264.47   20.20
  -3   3   2   20.50    2.30
  -3   3   2   23.70    1.90
   3  -3   2   16.30    3.80
  -3   3   2   20.50    2.40
   3  -3   2   22.30    2.00
  -3   3  -2   24.50    1.70
  -3   3  -2   25.40    2.20
   3  -3  -2   20.30    4.00
   3  -3  -2   21.30    2.00
  -3   3  -2   24.10    2.40
  -3   3  -2   23.40    1.70
   3  -3  -2   25.00    3.20
   3  -3  -2   23.10    2.20
   3  -3  -2   24.70    3.10
  -2   3   2  256.37   20.50
  -2   3   2  290.87   24.40
   2  -3   2  267.97   19.90
   2  -3   2  259.07   20.00
   2  -3   2  291.87   22.00
  -2   3   2  299.87   19.90
  -2   3   2  287.97   20.80
  -2   3   2  297.67   20.40
  -2   3   2  283.97   19.90
   2  -3  -2  276.87   20.40
   2  -3  -2  241.58   20.00
  -2   3  -2  326.47   19.80
  -2   3  -2  294.57   19.90
  -2   3  -2  253.87   20.30
   2  -3  -2  300.07   24.80
   2  -3  -2  296.97   20.50
   2  -3  -2  304.27   20.50
   2  -3  -2  276.37   19.80
  -1   3   2  134.69   10.10
  -1   3   2  146.69   10.10
   1  -3   2  144.29   10.10
  -1   3   2  154.68   14.50
   1  -3   2  120.49   10.20
   1  -3   2  144.29   12.70
  -1   3   2  135.99   10.50
  -1   3   2  143.09   10.50
   1  -3  -2  157.88   10.70
   1  -3  -2  141.09   14.30
  -1   3  -2  149.99   12.40
  -1   3  -2  147.89   10.20
   1  -3  -2  138.59   10.10
   1  -3  -2  146.09   10.60
   1  -3  -2  142.79   10.00
   1  -3  -2  137.59   10.50
  -1   3  -2  136.09    9.90
   0  -3   2  128.69    9.00
   0   3   2  116.19    8.90
   0   3   2  117.49    9.40
   0  -3   2  131.09   12.00
   0   3   2   99.39   13.60
   0  -3   2  107.89    9.10
   0   3   2  123.79    9.30
   0   3   2  131.49    9.00
   0  -3   2  119.19    9.30
   0   3  -2  124.99    8.90
   0  -3  -2  137.09    9.40
   0   3  -2  136.69    9.00
   0  -3  -2  126.49    8.90
   0  -3  -2  129.49    9.00
   0  -3  -2  141.89    9.50
   1   3   2  134.39   10.20
  -1  -3   2  129.09   10.50
   1   3   2  135.49   10.50
  -1  -3   2  135.39   13.70
   1   3   2  132.59   10.60
   1   3   2  138.39   13.60
  -1  -3   2  157.98   10.30
   1   3   2  151.28   10.90
   1   3  -2  158.38   10.80
  -1  -3  -2  152.08   10.30
   1   3  -2  146.89   10.20
  -1  -3  -2  160.18   10.70
   1   3  -2  158.38   14.00
   1   3  -2  165.68   10.30
  -1  -3  -2  143.89   10.10
  -1  -3  -2  116.09   13.00
  -1  -3  -2  119.09   10.40
   1   3  -2  146.69   10.50
   2   3   2  332.07   23.80
  -2  -3   2  258.17   24.40
   2   3   2  273.37   21.40
   2   3   2  283.07   20.90
   2   3   2  337.07   21.90
  -2  -3   2  287.27   20.90
   2   3   2  291.47   21.10
  -2  -3   2  259.57   21.10
  -2  -3   2  260.47   21.40
  -2  -3  -2  258.27   21.00
   2   3  -2  328.37   21.30
   2   3  -2  325.87   25.30
   2   3  -2  331.87   21.00
  -2  -3  -2  328.67   20.90
   2   3  -2  291.67   20.90
  -2  -3  -2  337.27   21.40
  -3  -3   2   24.10    4.60
  -3  -3   2   22.50    2.00
   3   3   2   23.30    3.90
   3   3   2   19.60    3.30
  -3  -3   2   18.70    3.20
   3   3   2   24.20    1.80
   3   3  -2   24.60    2.30
   3   3  -2   16.70    4.00
   3   3  -2   25.10    3.20
  -3  -3  -2   25.10    2.00
  -3  -3  -2   24.90    2.80
  -3  -3  -2   30.70    4.80
   3   3  -2   30.80    3.40
   3   3  -2   26.20    3.20
   3   3  -2   25.20    2.20
   4   3   2  348.87   27.30
   4   3   2  411.56   28.10
  -4  -3   2  338.57   26.20
   4   3  -2  367.26   26.50
   4   3  -2  419.96   27.90
  -5  -3   2   22.20    3.20
   5   3   2   18.80    7.20
  -5  -3   2   23.30    1.80
   5   3   2   16.40    4.20
  -5  -3   2   22.50    1.90
  -5  -3   2   21.40    2.00
  -5  -3   2   23.90    2.40
   5   3  -2   18.10    2.50
  -5  -3  -2   25.20    2.50
  -6  -3   2   50.69    3.90
  -6  -3   2   51.39    4.00
  -6  -3   2   50.99    4.20
  -6  -3   2   49.20    4.90
  -6  -3   2   50.39    3.90
  -6  -3  -2   59.89    4.40
  -7  -3   2   44.60    3.50
  -7  -3   2   47.50    4.50
  -7  -3   2   45.20    3.80
  -7  -3   2   44.70    3.60
  -7  -3  -2   49.99    3.90
  -8  -3   2   32.70    2.70
  -8  -3   2   33.90    2.80
  -8  -3   2   29.50    2.50
  -8  -3  -2   36.50    3.00
   8   3  -2   29.40    3.00
  -9  -3   2    0.20    0.50
  -9  -3   2    0.30    0.40
  -9  -3  -2    2.10    0.90
   9   3  -2   -0.80    0.90
  -9   3   3    1.00    0.50
  -9   3   3    0.70    0.40
  -9   3   3    0.60    0.40
   9  -3  -3    0.20    1.00
  -8   3   3    4.10    0.70
  -8   3   3    2.90    0.60
  -8   3   3    3.80    0.80
  -8   3   3    3.50    0.90
  -8   3  -3    4.90    0.80
  -7   3   3   54.69    4.50
  -7   3   3   58.09    4.30
  -7   3   3   64.89    4.30
  -7   3   3   59.39    4.20
  -7   3  -3   57.59    4.40
   7  -3  -3   49.30    4.80
  -6   3   3   72.99    5.40
  -6   3   3   81.79    5.40
  -6   3   3   75.29    5.50
  -6   3  -3   66.59    5.50
  -5   3   3   55.79    3.80
  -5   3   3   48.50    3.80
  -5   3   3   50.29    3.90
  -5   3  -3   47.20    4.00
   4  -3   3   65.59   11.10
  -4   3   3   75.99    5.80
  -4   3   3   83.99    5.90
  -4   3   3   77.69    5.80
  -4   3   3   87.99    5.80
  -4   3  -3   80.99    6.00
  -3   3   3    8.00    2.80
   3  -3   3    9.80    2.70
  -3   3  -3    4.50    2.70
   3  -3  -3    5.90    1.80
   3  -3  -3    4.60    1.40
   3  -3  -3    4.00    2.60
  -2   3   3   46.60    4.40
   2  -3   3   50.59    4.90
  -2   3   3   54.29    4.10
  -2   3   3   53.49    5.60
  -2   3  -3   61.29    5.30
  -2   3  -3   59.89    4.30
   2  -3  -3   55.39    4.50
   2  -3  -3   52.89    5.60
   2  -3  -3   47.50    6.20
  -1   3   3   91.39   13.40
  -1   3   3   74.99    5.80
   1  -3   3   66.09    6.30
   1  -3   3   77.89    5.90
   1  -3   3   74.09    6.10
  -1   3   3   70.29    6.60
  -1   3   3   72.49    5.60
  -1   3   3   74.69    5.70
   1  -3  -3   76.29    5.60
   1  -3  -3   78.39    5.90
  -1   3  -3   75.69    5.50
   1  -3  -3   81.69    6.80
   1  -3  -3   84.59   13.80
  -1   3  -3   87.99    5.90
  -1   3  -3   87.99    6.60
   1  -3  -3   68.59    6.90
  -1   3  -3   81.59    6.20
   0  -3   3   -1.80    1.40
   0   3   3    0.10    1.60
   0  -3   3   -0.80    1.30
   0  -3   3    0.30    1.30
   0  -3   3   15.50    8.00
   0   3   3    5.30   12.90
   0   3   3   -1.10    0.70
   0  -3  -3    1.40    1.80
   0   3  -3    1.90    1.50
   0   3  -3   -0.60    0.40
   0   3  -3    0.20    7.70
   0   3  -3   -0.30    0.70
   0  -3  -3   -1.90    8.70
   0  -3  -3    0.00    0.50
   0  -3  -3   -0.60    0.80
   0  -3  -3   -2.50    1.90
   0   3  -3    0.00    1.30
  -1  -3   3   73.79   12.00
   1   3   3   84.39    6.10
   1   3   3   72.59    5.70
  -1  -3   3   77.49    6.50
   1   3   3   67.19    6.70
  -1  -3   3   80.09    5.80
  -1  -3   3   65.59    6.40
   1   3  -3   84.09    6.60
   1   3  -3   79.79    5.70
  -1  -3  -3   75.69    5.50
  -1  -3  -3   64.29    6.50
   1   3  -3   85.19    6.00
  -1  -3  -3   75.69    5.90
  -1  -3  -3   86.09    6.80
   1   3  -3   86.29    7.00
   1   3  -3   93.29   16.80
   2   3   3   52.19    4.20
  -2  -3   3   55.49    4.20
   2   3   3   52.19    5.80
   2   3   3   51.99    6.10
  -2  -3   3   50.89    5.10
  -2  -3   3   42.90    5.40
   2   3  -3   61.89    4.50
   2   3  -3   52.09    5.90
   2   3  -3   43.70    8.50
   2   3  -3   46.70    4.20
  -2  -3  -3   58.39    4.40
  -2  -3  -3   65.29    5.60
   2   3  -3   60.39    5.90
   2   3  -3   58.49    4.10
   2   3  -3   56.39    5.70
  -3  -3   3    7.30    1.10
   3   3   3    8.30    3.30
   3   3   3   12.00    3.70
  -3  -3  -3    7.90    3.90
   3   3  -3    6.10    1.30
   3   3  -3    5.30    3.00
   3   3  -3    7.90    1.30
   3   3  -3    7.10    1.90
  -4  -3   3   75.89    6.00
  -4  -3   3   85.19    6.00
  -4  -3   3   89.59    6.50
  -4  -3   3   76.49    5.90
   4   3   3   83.49   10.80
  -4  -3   3   86.79    6.10
  -5  -3   3   50.29    3.60
  -5  -3   3   49.10    3.70
  -5  -3   3   53.39    4.10
  -5  -3   3   53.39    4.30
  -5  -3   3   44.90    3.60
  -5  -3  -3   55.09    4.60
   5   3  -3   39.60    5.20
   5   3  -3   40.30    4.00
  -6  -3   3   60.89    5.70
  -6  -3   3   82.49    5.80
  -6  -3   3   66.39    5.10
  -6  -3   3   75.59    5.20
   6   3  -3   64.29    5.50
  -7  -3   3   48.60    4.30
  -7  -3   3   56.19    4.90
  -7  -3   3   60.59    4.60
  -7  -3   3   60.39    4.40
  -7  -3  -3   68.69    5.00
   7   3  -3   59.39    4.80
  -8  -3   3    3.00    0.70
  -8  -3   3    3.90    0.70
  -8  -3   3    2.60    0.70
  -8  -3  -3    3.40    1.20
   8   3  -3    3.40    1.10
  -9  -3   3    0.50    0.40
  -9  -3   3    0.80    0.40
   9   3  -3    0.80    0.90
  -9  -3  -3    0.50    1.10
  -8   3   4   10.50    1.00
  -8   3   4   12.10    1.20
  -8   3   4   12.70    1.10
   8  -3  -4   12.60    1.80
  -7   3   4   14.90    1.40
  -7   3   4   17.70    1.60
  -7   3   4   17.30    2.20
  -7   3   4   13.10    1.40
  -7   3  -4   14.30    1.50
   7  -3  -4   14.00    2.00
  -6   3   4   49.40    3.40
  -6   3   4   43.40    3.40
  -6   3   4   48.90    3.50
  -6   3   4   44.00    3.70
  -6   3  -4   41.80    3.60
  -5   3   4    0.50    0.50
  -5   3   4    1.50    0.70
  -5   3   4    0.90    0.60
   5  -3  -4    0.70    1.20
  -5   3  -4    0.00    1.00
   5  -3  -4    2.70    1.90
  -4   3   4  138.19    9.20
  -4   3   4  113.19    8.80
  -4   3   4  121.89    8.90
  -4   3   4  122.39    8.80
  -4   3   4  120.99    8.80
  -4   3  -4  119.39    8.90
   4  -3  -4  124.99    9.10
  -3   3   4   27.60    2.70
  -3   3   4   20.90    1.90
  -3   3   4   19.80    2.00
  -3   3   4   22.80    1.90
  -3   3   4   22.90    2.10
   3  -3  -4   22.70    2.20
   3  -3  -4   17.50    2.50
  -2   3   4   51.59    4.00
  -2   3   4   49.20    8.10
  -2   3   4   56.19    4.30
   2  -3  -4   55.79    4.20
  -1   3   4   57.29    7.60
  -1   3   4   59.39    4.50
  -1   3   4   58.39    4.50
  -1   3   4   53.39    4.30
   1  -3   4   49.80    8.10
   1  -3  -4   65.09    4.40
   0   3   4   88.79   10.30
   0  -3   4   98.89    9.40
   0   3   4  100.29    7.60
   0  -3   4   98.69    7.70
   0   3   4   98.29    7.40
   0  -3  -4  114.79   10.60
   0   3  -4  110.59   10.60
   0  -3  -4  109.49    7.40
   1   3   4   62.19    5.00
  -1  -3   4   55.49    4.60
  -1  -3   4   56.99    7.20
   1   3   4   54.89    4.20
   1   3  -4   53.79    4.20
  -1  -3  -4   57.19    4.00
  -2  -3   4   49.10    4.00
  -2  -3   4   53.89    4.30
  -2  -3   4   60.09    4.30
   2   3   4   54.89    4.00
   2   3  -4   50.99    4.30
   2   3  -4   51.09    4.10
  -3  -3   4   27.70    2.50
  -3  -3   4   22.50    2.00
  -3  -3   4   20.90    2.30
   3   3  -4   22.50    2.40
  -3  -3  -4   19.50    3.50
   3   3  -4   24.00    2.30
  -4  -3   4  117.79    8.30
  -4  -3   4  114.59    8.30
  -4  -3   4  126.19    8.70
  -4  -3   4  121.49    8.50
   4   3  -4  123.39    8.60
  -4  -3  -4   99.29    9.10
   4   3  -4  110.69    8.60
  -5  -3   4    0.50    0.70
  -5  -3   4   -0.20    0.50
  -5  -3   4    0.50    1.20
  -5  -3   4    0.70    1.10
   5   3  -4   -0.20    1.60
   5   3  -4    0.90    1.10
  -5  -3  -4    1.80    2.00
  -6  -3   4   49.60    3.80
  -6  -3   4   54.29    4.00
  -6  -3   4   46.50    3.60
   6   3  -4   41.70    4.50
  -6  -3  -4   41.10    4.30
   6   3  -4   46.30    5.30
  -7  -3   4   15.10    1.60
  -7  -3   4   13.70    1.40
  -7  -3   4   17.70    2.00
  -7  -3  -4   13.90    2.80
   7   3  -4   14.50    1.80
  -8  -3   4   13.10    1.30
  -8  -3   4   11.00    1.10
  -7   3   5   16.20    1.50
  -7   3   5   16.10    1.40
  -6   3   5   14.90    1.40
  -6   3   5   12.00    1.40
  -6   3   5   13.60    1.10
   6  -3  -5   15.60    4.70
   6  -3  -5    9.30    1.90
  -5   3   5    8.90    0.90
  -5   3   5    7.70    0.90
  -5   3   5   10.50    1.60
   5  -3  -5    6.50    1.60
   5  -3  -5    6.20    2.00
  -5   3  -5    5.10    1.10
  -4   3   5   11.20    1.30
  -4   3   5   13.60    1.80
  -4   3   5   10.20    1.70
  -4   3   5   11.80    1.30
  -4   3  -5   11.90    1.60
   4  -3  -5   10.80    2.00
   4  -3  -5   16.40    2.40
  -3   3   5    0.70    1.10
   3  -3   5    4.50    1.30
  -3   3   5    1.90    0.70
  -3   3   5    1.40    0.60
  -3   3   5    2.20    1.10
   3  -3  -5    2.10    1.10
  -3   3  -5    1.90    1.00
  -2   3   5   14.30    2.00
  -2   3   5   13.10    1.40
   2  -3  -5   16.00    1.80
  -1   3   5   12.80    2.10
  -1   3   5   10.80    1.30
   1  -3  -5   11.60    1.50
   0   3   5    1.50    0.60
   0   3   5    0.20    1.90
   0  -3   5   -1.40    2.10
   0  -3   5    1.40    1.10
   0   3  -5    1.10    0.80
   0  -3  -5    1.00    0.80
  -1  -3   5   11.80    1.50
  -1  -3   5   10.60    1.80
   1   3   5   11.00    1.30
  -1  -3   5   14.90    2.00
   1   3   5    9.80    1.20
  -1  -3   5   10.20    2.10
   1   3  -5   11.60    1.50
  -2  -3   5   15.30    1.90
  -2  -3   5   17.70    2.20
   2   3   5   12.50    1.30
  -2  -3   5   16.30    2.20
   2   3   5   12.40    1.50
  -2  -3   5   13.40    1.90
  -3  -3   5    2.60    2.00
  -3  -3   5    1.60    0.80
   3   3   5    1.50    0.60
  -3  -3   5    2.80    1.10
  -4  -3   5   12.80    1.80
  -4  -3   5   11.20    1.30
  -4  -3   5   11.30    1.80
   4   3   5   11.10    1.30
   4   3  -5   15.40    2.10
  -5  -3   5    8.60    1.50
  -5  -3   5    6.70    0.90
   5   3   5    7.20    1.10
   5   3  -5    7.40    1.70
  -6  -3   5    9.50    1.10
  -6  -3   5   11.90    1.60
   6   3  -5   16.40    4.00
  -7  -3   5   14.30    1.20
  -7  -3   5   14.00    2.00
  -6   3   6    3.60    0.50
  -5   3   6    1.70    0.40
  -5   3   6    2.40    1.10
  -5   3   6    1.80    0.80
  -4   3   6    7.80    1.60
  -4   3   6    8.40    1.10
  -4   3   6   10.80    1.40
   4  -3  -6   12.60    2.20
  -4   3  -6    9.80    1.40
  -3   3   6    1.20    1.30
   3  -3   6    3.10    1.00
  -3   3   6    2.50    1.00
  -3   3   6    3.40    0.60
   3  -3   6    3.00    1.00
   3  -3  -6    1.80    1.40
  -3   3  -6    0.90    0.90
  -2   3   6   12.60    1.30
  -2   3   6   13.50    2.40
  -2   3   6   16.70    1.80
   2  -3  -6   14.60    2.00
  -1   3   6    5.90    2.70
   1  -3   6    6.50    1.20
  -1   3   6    7.80    0.90
   0   3   6   41.80    5.10
   0   3   6   39.40    3.10
   0  -3   6   44.30    3.40
   0  -3   6   34.70    5.20
   1   3   6    6.80    1.00
  -1  -3   6    8.40    1.30
  -2  -3   6   15.60    2.60
  -2  -3   6   19.10    2.90
  -2  -3   6   13.70    1.70
  -2  -3   6   11.50    1.40
   2   3  -6   17.20    2.00
  -3  -3   6    1.90    0.80
  -3  -3   6    2.10    1.70
  -3  -3   6    2.30    0.70
   3   3  -6    1.30    1.40
  -4  -3   6    6.40    1.60
  -4  -3   6    8.30    1.60
  -4  -3   6   10.10    1.00
   4   3  -6   12.50    2.20
  -5  -3   6    1.10    0.40
  -5  -3   6    0.30    0.60
   5   3   6    2.20    1.20
  -6  -3   6    9.50    1.90
   4  -3   7   -0.10    0.70
  -4   3   7    0.60    0.30
  -4   3   7   -0.10    0.60
   3  -3   7    0.90    1.40
  -3   3   7    0.10    0.50
   3  -3   7    0.50    0.70
  -3   3   7    0.40    0.30
   2  -3   7    2.60    0.60
   2  -3   7    1.90    0.80
  -2   3   7    1.10    0.50
  -2   3   7    1.60    0.40
  -2   3  -7    3.00    0.90
   1  -3   7    1.10    0.60
  -1   3   7    1.20    0.60
  -1   3   7    1.70    0.40
   1  -3   7    0.80    0.80
  -1   3  -7    0.20    0.60
   0  -3   7   -0.10    0.50
   0   3   7    0.70    0.50
   0  -3   7    0.10    0.80
   0   3   7    0.00    0.50
   0   3   7    0.70    1.00
  -1  -3   7    0.40    0.50
   1   3   7    2.70    1.00
  -2  -3   7    2.30    0.60
   2   3   7    2.90    1.00
  -3  -3   7    0.50    0.50
   4   3   7    0.80    0.80
   4   3   7    0.70    0.50
  -4  -3   7    0.30    0.40
 -10   4   0    0.90    0.60
 -10   4   0    0.70    0.30
  -9   4   0    2.10    0.50
  -9   4   0    1.70    0.70
  -8   4   0   16.00    1.50
  -8   4   0   16.60    1.90
  -7   4   0   23.80    2.20
  -7   4   0   26.80    2.30
  -7   4   0   25.90    2.60
  -6   4   0   67.99    5.10
  -6   4   0   78.19    5.60
  -6   4   0   68.99    5.20
  -6   4   0   64.69    5.20
   5  -4   0   90.69    9.30
   4  -4   0   37.50    5.90
   4  -4   0   28.60    6.90
   4  -4   0   38.80    3.50
  -4   4   0   38.50    3.00
   4  -4   0   45.00    3.10
   3  -4   0  223.58   17.60
  -3   4   0  197.88   14.90
  -3   4   0  200.08   14.60
   3  -4   0  214.88   14.60
   3  -4   0  198.58   14.80
  -3   4   0  203.18   14.90
   3  -4   0  212.28   16.90
   3  -4   0  217.08   15.00
   2  -4   0  160.68   10.50
   2  -4   0  158.68   10.80
   2  -4   0  140.99   12.30
  -2   4   0  145.69   10.70
  -2   4   0  126.79   10.30
   2  -4   0  154.58   13.00
  -2   4   0  146.79   10.50
  -2   4   0  143.29   10.60
   2  -4   0  157.58   10.50
   1  -4   0  433.46   30.10
  -1   4   0  416.76   30.10
  -1   4   0  419.86   30.10
   1  -4   0  436.06   31.60
   1  -4   0  425.16   30.30
  -1   4   0  418.66   30.40
   1  -4   0  461.55   32.10
   1  -4   0  448.56   30.40
   0   4   0   28.60    2.00
   0   4   0   24.20    4.30
   0   4   0   27.20    2.30
   0  -4   0   24.20    4.00
   0  -4   0   25.50    2.30
   0  -4   0   27.00    2.40
   0  -4   0   26.30    2.40
   0   4   0   25.40    2.40
   0  -4   0   28.80    2.00
   0  -4   0   25.60    2.00
   0   4   0   24.70    2.00
   1   4   0  436.66   30.90
   1   4   0  468.75   29.70
   1   4   0  422.16   29.50
  -1  -4   0  420.36   29.30
   1   4   0  426.66   29.20
  -1  -4   0  424.16   29.40
  -1  -4   0  394.66   29.10
  -1  -4   0  411.36   30.60
  -1  -4   0  411.96   29.70
  -1  -4   0  371.16   29.60
   2   4   0  173.78   11.80
   2   4   0  151.68   11.40
  -2  -4   0  152.18   11.00
   2   4   0  162.58   11.00
   2   4   0  158.88   11.40
  -2  -4   0  140.29   12.60
  -2  -4   0  156.98   11.70
  -2  -4   0  157.88   10.90
  -2  -4   0  138.89   11.10
   2   4   0  166.28   13.30
  -3  -4   0  207.88   15.70
  -3  -4   0  189.78   16.70
   3   4   0  208.08   15.20
   3   4   0  224.08   15.80
   3   4   0  215.78   15.50
   3   4   0  205.88   14.80
   3   4   0  224.08   17.70
  -4  -4   0   43.70    6.00
   4   4   0   40.50    3.30
   4   4   0   37.80    8.20
   4   4   0   46.00    4.60
   4   4   0   47.50    4.20
  -4  -4   0   32.90    6.70
   4   4   0   50.79    5.90
   4   4   0   40.70    3.20
   5   4   0   83.29   11.50
   5   4   0  110.29    8.90
   5   4   0   91.19    7.20
  -6  -4   0   76.29    5.60
  -6  -4   0   70.79    6.60
  -6  -4   0   76.09    5.70
  -7  -4   0   27.60    2.50
  -7  -4   0   28.00    4.20
  -7  -4   0   29.20    2.70
  -7  -4   0   20.50    2.40
  -8  -4   0   17.20    1.80
  -9  -4   0    1.90    0.70
 -10  -4   0    0.10    0.50
  -9   4   1   20.40    1.60
  -9   4   1   17.90    1.80
   9  -4  -1   14.30    2.60
  -9   4  -1   21.60    1.90
  -9   4  -1   19.90    1.60
  -8   4   1    2.20    1.00
  -8   4   1    2.90    0.60
  -8   4   1    1.80    0.60
  -8   4  -1    2.20    0.60
  -8   4  -1    2.70    1.00
   8  -4  -1    4.10    1.80
  -7   4   1   15.90    1.60
  -7   4   1   16.30    2.10
  -7   4   1   18.60    1.60
  -7   4  -1   15.10    1.70
  -7   4  -1   18.30    2.20
   7  -4  -1   12.00    2.60
  -6   4   1   83.89    6.20
  -6   4   1   82.49    6.10
  -6   4   1   84.89    6.10
  -6   4   1   83.69    6.40
  -6   4  -1   78.39    6.20
  -6   4  -1   86.39    6.20
  -6   4  -1   91.89    6.60
  -5   4   1   13.80    1.40
  -5   4   1   12.20    1.30
   5  -4  -1   12.40    2.60
   5  -4  -1    7.90    3.10
   4  -4   1   22.00    2.40
   4  -4   1   32.50    3.70
   4  -4  -1   29.30    3.40
   4  -4  -1   26.30    4.10
   4  -4  -1   21.00    3.50
   4  -4  -1   26.40    2.30
   4  -4  -1   29.90    4.00
  -3   4   1  276.07   25.60
  -3   4   1  327.17   21.60
   3  -4   1  291.87   24.60
  -3   4   1  299.97   22.20
  -3   4   1  292.57   22.30
   3  -4   1  323.47   22.80
   3  -4   1  309.17   21.70
   3  -4  -1  325.47   26.30
   3  -4  -1  328.37   22.60
   3  -4  -1  342.77   22.30
  -3   4  -1  311.07   21.60
   3  -4  -1  314.07   21.80
  -3   4  -1  291.37   22.00
   3  -4  -1  291.97   22.10
  -2   4   1  205.98   17.50
  -2   4   1  184.38   14.70
  -2   4   1  224.28   14.30
  -2   4   1  201.18   14.30
   2  -4   1  198.68   15.60
  -2   4   1  205.08   14.30
   2  -4   1  202.98   14.30
  -2   4   1  194.08   14.70
  -2   4  -1  212.48   14.30
   2  -4  -1  208.78   14.90
  -2   4  -1  208.18   16.50
   2  -4  -1  206.48   14.30
   2  -4  -1  177.18   14.30
  -2   4  -1  206.18   14.60
   2  -4  -1  223.98   18.00
   2  -4  -1  198.98   14.60
   2  -4  -1  209.88   14.70
  -1   4   1  256.07   18.10
   1  -4   1  274.17   19.50
   1  -4   1  258.07   18.00
  -1   4   1  270.57   17.90
  -1   4   1  239.58   18.00
  -1   4   1  239.78   18.30
  -1   4   1  248.08   20.10
  -1   4   1  277.67   18.30
   1  -4  -1  270.87   18.30
  -1   4  -1  270.87   18.00
  -1   4  -1  235.08   18.30
   1  -4  -1  248.38   20.40
  -1   4  -1  288.97   19.90
  -1   4  -1  244.38   17.90
   1  -4  -1  258.87   18.40
   1  -4  -1  232.88   17.90
   1  -4  -1  249.08   18.00
   0   4   1   35.50    2.80
   0   4   1   32.70    3.10
   0  -4   1   35.20    4.60
   0  -4   1   33.40    2.60
   0   4   1   33.50    2.50
   0  -4   1   33.70    2.50
   0   4   1   30.10    2.50
   0   4   1   31.00    5.50
   0   4   1   33.10    2.80
   0   4  -1   31.90    2.50
   0   4  -1   31.20    4.80
   0  -4  -1   26.50    4.70
   0  -4  -1   28.60    3.10
   0  -4  -1   35.10    2.50
   0   4  -1   35.60    2.60
   0   4  -1   29.00    3.00
   0   4  -1   34.80    2.50
   0  -4  -1   33.00    2.40
   0  -4  -1   36.90    2.80
  -1  -4   1  237.18   18.20
  -1  -4   1  220.98   18.70
   1   4   1  245.58   18.30
  -1  -4   1  262.47   18.00
  -1  -4   1  252.17   19.90
   1   4   1  238.28   18.00
  -1  -4   1  238.48   18.30
   1   4   1  252.27   18.30
   1   4   1  280.77   18.50
  -1  -4  -1  250.47   18.40
  -1  -4  -1  255.87   18.00
   1   4  -1  240.78   18.10
  -1  -4  -1  291.67   18.50
  -1  -4  -1  259.37   20.10
   1   4  -1  290.37   18.40
   1   4  -1  274.87   20.10
  -1  -4  -1  278.07   18.10
   1   4  -1  270.07   18.20
  -2  -4   1  209.08   14.10
   2   4   1  196.68   14.10
  -2  -4   1  182.58   16.40
   2   4   1  210.18   14.80
   2   4   1  202.98   14.30
  -2  -4   1  184.78   15.00
   2   4   1  187.68   14.40
  -2  -4   1  189.68   14.60
  -2  -4  -1  199.18   16.40
  -2  -4  -1  218.08   14.60
   2   4  -1  219.98   14.30
   2   4  -1  199.08   14.20
  -2  -4  -1  220.18   14.20
   2   4  -1  173.28   14.80
   2   4  -1  231.98   17.10
  -2  -4  -1  189.48   16.10
   3   4   1  307.77   22.00
   3   4   1  344.37   22.70
  -3  -4   1  305.37   21.60
  -3  -4   1  305.37   22.80
  -3  -4   1  265.47   24.70
   3   4   1  298.17   21.60
   3   4  -1  359.26   25.90
   3   4  -1  334.77   21.90
   3   4  -1  301.97   21.80
  -3  -4  -1  296.17   23.60
  -3  -4  -1  290.67   21.70
   3   4  -1  349.47   21.80
  -3  -4  -1  287.57   23.10
   3   4  -1  283.97   22.60
   4   4   1   30.70    5.30
   4   4   1   30.00    2.10
  -4  -4   1   27.30    4.60
   4   4   1   31.90    3.40
  -4  -4   1   23.30    3.60
   4   4   1   27.70    3.80
   4   4  -1   32.20    3.40
   4   4  -1   31.60    2.60
   4   4  -1   33.40    3.90
   4   4  -1   27.70    5.00
   4   4  -1   29.80    3.60
   5   4   1   14.60    5.80
   5   4   1   14.10    3.30
   5   4  -1   11.30    3.60
   5   4  -1   10.20    2.40
  -6  -4   1   88.49    6.40
  -6  -4   1   88.69    6.60
  -6  -4   1   93.29    7.40
  -6  -4   1   92.69    6.50
  -6  -4  -1   92.89    6.70
  -6  -4  -1   73.89    7.30
  -7  -4   1   18.20    1.90
  -7  -4   1   15.70    1.60
  -7  -4   1   23.10    3.40
  -7  -4   1   17.30    2.00
  -7  -4  -1   19.20    2.00
   7   4  -1   14.90    2.60
  -8  -4   1    3.50    0.70
  -8  -4   1    2.50    0.80
  -8  -4   1    1.60    0.80
   8   4  -1    4.10    1.40
  -8  -4  -1    2.40    0.90
  -9  -4   1   20.30    1.80
  -9  -4   1   16.40    1.60
   9   4  -1   20.40    2.20
  -9  -4  -1   22.10    2.00
  -9   4   2    1.00    0.40
  -9   4   2    0.60    0.50
   9  -4  -2    1.10    1.30
  -9   4  -2   -0.30    0.40
  -8   4   2   15.10    1.30
  -8   4   2   15.00    1.30
  -8   4   2   13.00    1.60
  -8   4   2   13.60    2.30
   8  -4  -2   12.40    2.20
  -8   4  -2   13.10    1.40
  -7   4   2   11.50    1.50
  -7   4   2   11.40    1.20
  -7   4   2   12.40    1.10
  -7   4   2    9.20    1.60
  -7   4  -2    8.50    1.30
   7  -4  -2    7.80    2.00
  -6   4   2   39.80    3.20
  -6   4   2   41.90    3.00
  -6   4   2   40.40    3.00
  -6   4  -2   34.00    3.20
   5  -4   2   76.59    9.60
  -5   4   2   55.79    4.00
  -5   4   2   56.49    4.20
  -5   4   2   54.29    4.00
  -5   4   2   49.20    4.00
  -5   4  -2   50.09    4.10
  -4   4   2   36.00    2.40
   4  -4  -2   24.70    5.00
   4  -4  -2   29.10    3.20
   3  -4   2   26.50    2.50
  -3   4   2   28.80    2.20
  -3   4   2   26.30    2.70
  -3   4  -2   28.80    2.20
   3  -4  -2   30.50    2.60
   3  -4  -2   31.60    3.50
  -3   4  -2   25.90    3.00
   3  -4  -2   30.70    4.70
   3  -4  -2   22.40    2.90
   3  -4  -2   27.40    5.00
   2  -4   2  147.59   13.40
  -2   4   2  154.48   11.10
  -2   4   2  159.58   10.50
  -2   4   2  125.99   11.20
  -2   4   2  153.48   16.90
  -2   4   2  150.18   12.20
   2  -4   2  133.69   10.60
  -2   4   2  147.69   10.60
  -2   4   2  144.19   10.70
   2  -4  -2  136.89   11.90
  -2   4  -2  143.09   11.10
   2  -4  -2  158.48   11.20
   2  -4  -2  158.88   17.40
   2  -4  -2  150.58   10.60
   2  -4  -2  156.18   11.50
   1  -4   2    2.30    1.20
   1  -4   2   -2.80    3.60
  -1   4   2    3.40    1.30
  -1   4   2    2.50    1.00
  -1   4   2    3.50    1.00
   1  -4   2   -0.30    2.10
   1  -4   2    2.20    1.00
   1  -4   2    4.40    0.70
  -1   4   2    2.50    1.10
  -1   4   2    4.00    0.80
  -1   4   2   10.40    5.60
  -1   4   2    3.90    0.70
   1  -4  -2    1.60    6.20
   1  -4  -2    2.40    1.60
  -1   4  -2    3.10    0.60
  -1   4  -2    4.60    3.70
  -1   4  -2    4.30    1.40
   1  -4  -2    2.70    0.60
   1  -4  -2    2.60    1.00
   1  -4  -2    3.90    1.40
  -1   4  -2    4.40    1.00
   0   4   2  170.68   11.40
   0  -4   2  162.68   11.40
   0  -4   2  139.19   11.60
   0   4   2  156.38   11.90
   0   4   2  160.78   11.90
   0  -4   2  160.18   14.50
   0  -4   2  149.69   11.50
   0   4   2  177.68   15.90
   0   4   2  146.79   11.80
   0   4   2  153.28   11.40
   0   4  -2  167.18   11.60
   0   4  -2  160.78   11.30
   0  -4  -2  168.78   11.90
   0   4  -2  158.18   14.60
   0  -4  -2  171.88   15.90
   0  -4  -2  165.98   11.50
   0  -4  -2  163.98   11.30
   0  -4  -2  144.39   11.70
   0  -4  -2  170.28   12.00
   0   4  -2  182.98   11.50
   1   4   2    4.40    0.60
   1   4   2    3.50    1.30
   1   4   2   -7.10    4.90
   1   4   2    2.90    1.00
  -1  -4   2   -0.20    4.60
   1   4   2    3.90    1.10
  -1  -4   2    1.50    1.60
  -1  -4   2    2.90    0.90
   1   4   2    3.60    1.10
  -1  -4   2    3.10    1.00
  -1  -4   2    4.00    2.30
  -1  -4   2    6.00    1.20
  -1  -4   2    5.40    0.90
  -1  -4  -2    7.90    4.80
  -1  -4  -2    3.60    0.50
   1   4  -2    3.30    1.80
  -1  -4  -2    3.40    1.10
  -1  -4  -2    4.10    1.20
  -1  -4  -2    2.80    0.60
   1   4  -2    4.00    0.70
   1   4  -2    3.50    1.00
  -1  -4  -2    7.20    1.60
   1   4  -2   -6.70    4.50
   1   4  -2    4.00    1.00
   2   4   2  148.69   11.20
   2   4   2  140.49   11.50
  -2  -4   2  148.49   16.30
  -2  -4   2  131.49   11.60
  -2  -4   2  157.78   11.00
  -2  -4   2  124.39   12.40
   2   4   2  163.08   12.00
   2   4   2  144.99   10.90
  -2  -4   2  144.89   11.10
   2   4  -2  178.38   11.20
  -2  -4  -2  141.49   15.50
   2   4  -2  174.78   17.10
   2   4  -2  161.98   11.40
  -2  -4  -2  175.48   11.00
  -2  -4  -2  177.48   11.60
  -3  -4   2   23.60    3.50
  -3  -4   2   29.40    2.30
   3   4   2   28.30    2.20
   3   4   2   26.40    3.70
   3   4   2   33.30    4.40
   3   4  -2   33.90    3.70
   3   4  -2   32.40    2.70
  -3  -4  -2   30.50    2.50
   3   4  -2   28.00    2.60
  -3  -4  -2   23.70    2.80
   3   4  -2   22.60    4.60
  -3  -4  -2   22.10    6.00
   3   4  -2   34.40    3.80
  -4  -4   2   39.30    3.00
   4   4   2   46.50    6.80
   4   4   2   37.10    5.10
   4   4  -2   47.80    5.60
   4   4  -2   41.70    3.90
  -5  -4   2   57.99    5.20
  -5  -4   2   52.69    4.40
  -5  -4   2   56.79    4.10
  -5  -4   2   59.49    4.20
  -5  -4   2   53.09    4.10
  -6  -4   2   41.20    3.30
  -6  -4   2   44.80    4.30
  -6  -4   2   37.90    3.20
  -6  -4   2   41.40    3.60
  -6  -4  -2   47.70    3.70
  -7  -4   2   11.10    1.60
  -7  -4   2   16.10    2.50
  -7  -4   2   10.50    1.20
  -7  -4   2   10.10    1.40
   7   4  -2   11.50    2.00
  -7  -4  -2   10.40    1.80
  -8  -4   2   12.90    1.30
  -8  -4   2   15.10    1.60
  -8  -4   2   12.70    1.50
  -8  -4  -2   16.80    2.00
   8   4  -2   15.00    1.90
  -9  -4   2    0.90    0.50
   9   4  -2    0.10    0.90
  -9  -4  -2    1.90    0.80
  -9   4   3    8.70    0.80
  -9   4   3    7.50    1.00
   9  -4  -3   11.00    1.60
  -9   4  -3    7.30    0.90
  -8   4   3    1.50    0.50
  -8   4   3    2.10    0.60
  -8   4   3    1.70    0.70
  -8   4   3    1.20    0.40
  -8   4  -3    1.10    0.50
   8  -4  -3    1.30    1.10
  -7   4   3   12.10    1.70
  -7   4   3   14.30    1.30
  -7   4   3   15.00    1.40
  -7   4   3   14.70    1.30
  -7   4  -3   13.60    1.50
   7  -4  -3   10.80    2.10
  -6   4   3   47.20    3.50
  -6   4   3   50.59    3.40
  -6   4   3   44.30    3.40
   6  -4  -3   38.00    4.00
  -6   4  -3   43.90    3.60
  -5   4   3    3.70    0.90
  -5   4   3    4.10    0.80
  -5   4   3    4.20    0.80
  -5   4  -3    4.60    1.10
   5  -4  -3    3.30    1.50
  -4   4   3   13.30    1.30
  -4   4   3   12.30    1.40
  -4   4   3   11.50    1.30
  -4   4   3    9.70    1.70
   4  -4  -3   10.90    2.10
  -4   4  -3   12.60    1.60
   4  -4  -3   14.10    1.80
  -3   4   3  147.29   10.40
  -3   4   3  145.59   11.70
   3  -4  -3  133.09   10.10
   2  -4   3   62.39    6.60
  -2   4   3   82.69    7.30
  -2   4   3   80.59    6.90
  -2   4   3   75.19    6.20
  -2   4   3   81.59    5.90
   2  -4  -3   67.09    8.60
   2  -4  -3   91.09    7.60
  -2   4  -3   87.79    7.10
   2  -4  -3   87.69    6.40
   2  -4  -3   75.99    5.80
  -1   4   3   50.39   11.80
   1  -4   3   16.30    2.50
  -1   4   3   22.80    3.50
  -1   4   3   21.30    2.30
   1  -4   3   21.00    2.70
  -1   4   3   19.40    1.80
  -1   4   3   17.40    3.60
  -1   4   3   23.10    2.00
   1  -4   3   20.70    2.70
   1  -4  -3   23.70    1.80
   1  -4  -3   18.30    5.00
   1  -4  -3   26.40    3.60
   1  -4  -3   17.20    3.40
  -1   4  -3   23.60    2.30
   1  -4  -3   25.80   12.30
   1  -4  -3   21.00    2.40
   0   4   3    1.60    0.70
   0  -4   3    0.10    1.30
   0   4   3    1.90    1.80
   0  -4   3    2.00    1.10
   0  -4   3    0.70    1.30
   0  -4   3    7.10    9.40
   0   4   3    1.10    1.00
   0  -4   3    3.00    1.70
   0   4   3    2.40    1.50
   0   4   3    0.40    1.80
   0  -4   3    1.90    1.00
   0   4   3  -22.10   10.30
   0  -4  -3   -0.80    2.30
   0   4  -3    0.30    0.50
   0   4  -3    0.70    1.50
   0  -4  -3    2.10    1.00
   0   4  -3    2.10    0.90
   0  -4  -3   -2.00   10.10
   0  -4  -3    0.40    1.60
   0   4  -3   -1.80    3.10
   0   4  -3   -3.40    8.80
   0  -4  -3    1.30    0.50
  -1  -4   3   21.20    2.90
  -1  -4   3   21.70    2.10
   1   4   3   22.60    2.60
  -1  -4   3   17.00   10.90
   1   4   3   25.70    4.00
   1   4   3   23.40    2.00
   1   4   3   21.10    2.10
  -1  -4   3   17.90    2.90
   1   4   3   19.80    3.70
  -1  -4  -3   25.80    3.50
  -1  -4  -3   21.20    2.30
   1   4  -3   27.20    2.50
   1   4  -3   13.60    4.40
  -1  -4  -3   23.40    1.70
   1   4  -3   22.80    1.90
   1   4  -3   16.80    3.60
   1   4  -3   23.50    3.50
   1   4  -3   14.60   11.00
   2   4   3   81.89    7.80
   2   4   3   67.09    7.30
  -2  -4   3   70.69    7.20
  -2  -4   3   77.19    5.90
  -2  -4   3   64.49    6.60
   2   4  -3   91.49    7.70
   2   4  -3   82.39    7.60
  -2  -4  -3   88.09    7.40
   2   4  -3   84.89    5.90
   2   4  -3   73.39    7.30
   2   4  -3   90.19    6.30
   3   4   3  153.28   13.00
  -3  -4   3  152.88   10.40
   3   4   3  135.49   12.10
   3   4  -3  146.79   12.50
   3   4  -3  137.19   10.40
  -4  -4   3   10.30    1.30
   4   4   3    9.00    5.80
  -4  -4   3   15.20    2.10
  -4  -4   3    8.40    1.20
  -4  -4   3   10.50    1.30
  -4  -4  -3   12.30    2.30
   4   4  -3   12.00    1.70
   4   4  -3   14.70    1.90
  -5  -4   3    2.60    0.60
  -5  -4   3    3.30    0.80
  -5  -4   3    4.80    1.50
  -5  -4   3    3.90    0.80
  -5  -4   3    5.50    1.40
   5   4  -3    3.30    1.30
   5   4  -3    3.80    2.30
  -5  -4  -3    2.30    1.80
  -6  -4   3   48.80    3.80
  -6  -4   3   54.19    4.30
  -6  -4   3   46.80    3.60
  -6  -4   3   39.30    3.50
   6   4  -3   42.50    4.00
  -6  -4  -3   54.49    4.30
  -7  -4   3   14.10    1.60
  -7  -4   3    9.70    1.10
  -7  -4   3   15.60    2.30
  -7  -4   3   13.00    1.30
   7   4  -3   10.60    1.70
  -8  -4   3    0.90    0.50
  -8  -4   3    1.40    0.60
   8   4  -3    1.30    0.90
  -8  -4  -3    2.50    1.10
  -9  -4   3    5.70    0.70
  -9  -4  -3    3.90    1.20
  -8   4   4    6.00    0.70
  -8   4   4    8.30    0.80
  -8   4   4    7.50    0.90
   8  -4  -4    8.30    2.00
  -7   4   4    2.20    0.70
  -7   4   4    4.90    0.90
  -7   4  -4    3.00    0.70
   7  -4  -4    4.00    1.40
  -6   4   4    9.10    1.00
  -6   4   4    8.90    1.10
  -6   4   4    9.90    1.00
  -6   4  -4    8.50    1.20
   6  -4  -4    5.80    1.70
  -5   4   4   27.30    2.20
  -5   4   4   26.40    2.10
  -5   4   4   25.70    2.10
   5  -4  -4   33.20    3.20
  -5   4  -4   25.60    2.30
   5  -4  -4   22.00    2.90
  -4   4   4    4.20    0.80
  -4   4   4    4.20    0.90
  -4   4   4    4.10    1.00
  -4   4   4    5.30    1.60
  -4   4   4    1.90    0.90
   4  -4  -4    1.50    1.40
  -4   4  -4    4.20    1.00
   4  -4  -4    5.60    1.40
  -3   4   4   28.40    2.60
  -3   4   4   28.10    2.40
  -3   4   4   27.40    2.40
  -3   4   4   29.40    2.30
   3  -4  -4   32.10    2.70
  -2   4   4   10.60    1.10
  -2   4   4   12.80    2.00
   2  -4  -4    7.90    1.80
  -1   4   4   21.30    1.80
  -1   4   4   20.50    2.10
  -1   4   4   19.30    1.80
  -1   4   4   23.90    4.80
   1  -4  -4   22.00    1.90
   0   4   4   40.30    3.70
   0   4   4   36.70    7.40
   0  -4   4   42.10    7.00
   0   4   4   41.90    3.30
   0  -4   4   45.50    3.80
   0  -4  -4   47.20    8.30
   0  -4  -4   48.70    3.40
   1   4   4   19.70    3.40
   1   4   4   20.90    1.80
  -1  -4   4   24.90    2.30
  -1  -4   4   21.20    2.30
  -1  -4   4   16.60    4.20
   1   4  -4   21.30    1.90
  -1  -4  -4   20.70    1.60
  -2  -4   4   14.40    2.10
  -2  -4   4   12.80    1.90
   2   4   4   10.40    1.40
  -2  -4   4   12.40    1.60
   2   4  -4   13.60    1.90
  -3  -4   4   29.30    2.80
  -3  -4   4   29.60    2.50
  -3  -4   4   30.60    2.80
   3   4   4   30.50    2.50
   3   4  -4   27.90    2.80
   3   4  -4   33.50    2.90
  -4  -4   4    4.30    1.30
  -4  -4   4    3.80    0.80
  -4  -4   4    2.90    1.00
  -4  -4  -4    3.50    2.20
   4   4  -4    5.10    1.20
   4   4  -4    3.60    1.50
  -5  -4   4   30.40    2.80
  -5  -4   4   26.90    2.20
   5   4  -4   33.10    3.20
   5   4  -4   26.40    2.60
  -5  -4  -4   20.80    3.40
  -6  -4   4   11.60    1.80
  -6  -4   4   10.70    1.70
  -6  -4   4    9.00    1.10
   6   4  -4    9.30    2.80
  -6  -4  -4    8.90    2.00
   6   4  -4    7.60    1.60
  -7  -4   4    6.70    1.40
  -7  -4   4    4.00    0.90
  -7  -4   4    6.10    1.20
  -7  -4  -4    2.40    1.40
   7   4  -4    5.50    1.10
  -8  -4   4    7.10    1.30
  -8  -4   4    8.50    0.90
   8   4  -4   10.30    1.50
  -7   4   5    2.50    0.40
  -7   4   5    2.30    0.60
  -6   4   5    8.40    1.00
  -6   4   5    8.50    0.90
  -6   4   5    6.60    1.20
  -6   4  -5    8.70    1.20
  -5   4   5    2.70    0.60
  -5   4   5    1.80    0.50
  -5   4  -5    2.10    0.90
   5  -4  -5    2.90    1.40
   5  -4  -5    4.50    1.90
  -4   4   5    5.10    1.20
  -4   4   5    6.30    1.00
  -4   4   5    7.90    1.40
  -4   4   5    7.40    0.90
   4  -4  -5    5.80    1.90
   4  -4  -5    4.90    1.50
  -4   4  -5    7.60    1.30
  -3   4   5   20.00    1.80
  -3   4   5   19.60    2.20
  -3   4   5   24.40    2.40
  -3   4   5   18.80    1.90
  -3   4  -5   22.90    2.10
   3  -4  -5   19.10    2.20
  -2   4   5   29.10    2.40
  -2   4   5   29.10    2.90
   2  -4  -5   30.10    2.70
  -1   4   5   19.70    2.60
  -1   4   5   16.70    1.80
   1  -4  -5   22.80    2.00
   0   4   5    7.30    1.10
   0   4   5   10.00    2.20
   0   4   5    8.50    1.00
   0  -4   5    7.30    1.50
   0  -4   5    6.30    2.40
   0  -4   5   11.20    1.70
   0  -4  -5    9.30    1.20
   0   4  -5    7.60    1.20
  -1  -4   5   19.50    2.80
   1   4   5   19.60    1.80
   1   4   5   21.20    1.80
   1   4  -5   19.60    2.00
  -2  -4   5   28.30    2.60
  -2  -4   5   28.10    3.00
  -2  -4   5   30.60    3.00
   2   4   5   26.10    2.30
  -3  -4   5   21.40    1.80
  -3  -4   5   16.30    2.50
   3   4   5   20.20    1.80
  -3  -4   5   21.80    2.20
   3   4  -5   22.70    2.30
   4   4   5    6.60    1.00
  -4  -4   5    4.60    0.80
  -4  -4   5    7.10    1.40
  -4  -4   5    3.70    1.30
   4   4  -5    6.80    1.60
  -5  -4   5    3.80    0.70
  -5  -4   5    4.00    1.10
   5   4   5    4.70    0.90
   5   4  -5    6.50    1.50
  -6  -4   5    6.30    1.40
  -6  -4   5    7.70    0.90
  -7  -4   5    4.00    1.00
   7   4  -5    4.30    1.10
  -6   4   6    1.30    0.30
   5  -4   6    1.20    1.60
  -5   4   6    0.90    0.70
  -5   4   6    1.80    0.40
  -5   4  -6    0.40    0.70
  -4   4   6    0.70    0.40
  -4   4   6    0.70    2.20
   4  -4   6    2.30    1.00
  -4   4   6    0.70    0.70
   4  -4  -6    0.80    1.60
  -4   4  -6    1.50    0.80
  -3   4   6    2.00    1.30
   3  -4   6    3.70    0.90
  -3   4   6    2.30    0.90
  -3   4   6    1.60    0.50
   3  -4   6    0.60    1.70
   3  -4  -6    2.40    1.40
  -3   4  -6    2.90    0.90
  -2   4   6    1.80    1.60
  -2   4   6    2.00    0.90
   2  -4   6    3.20    1.00
  -2   4   6    1.60    0.50
   2  -4   6    0.80    0.80
   2  -4  -6    1.40    1.30
  -1   4   6    0.60    1.30
  -1   4   6    0.40    0.50
   1  -4   6   -0.20    1.00
  -1   4   6   -2.40    3.10
   1  -4   6    0.40    0.80
   0  -4   6   30.60    2.60
   0   4   6   28.60    2.30
   1   4   6    0.40    0.50
  -1  -4   6   -0.50    1.10
   1   4   6    0.00    1.00
  -1  -4   6   -0.80    0.70
  -1  -4   6    0.30    2.60
  -2  -4   6    2.00    0.80
  -2  -4   6    0.50    1.20
  -2  -4   6   -0.90    1.70
  -2  -4   6    0.40    1.70
   2   4   6    2.00    0.70
   2   4  -6    3.40    1.30
  -3  -4   6    2.10    1.60
  -3  -4   6    3.70    1.10
  -3  -4   6    2.10    0.80
   3   4  -6    0.70    1.30
  -4  -4   6    1.20    0.50
  -4  -4   6    0.90    1.50
  -4  -4   6    0.20    0.70
   4   4  -6    0.20    1.60
  -5  -4   6    0.70    0.70
  -5  -4   6    0.70    0.40
  -6  -4   6    0.90    0.30
  -6  -4   6    1.30    1.10
  -4   4   7    0.10    0.30
  -3   4   7    4.60    0.80
   3  -4   7    4.70    1.10
  -3   4   7    4.50    0.60
  -3   4  -7    4.40    0.90
   2  -4   7    1.20    0.60
   2  -4   7    2.50    0.80
  -2   4   7    2.00    0.60
  -2   4  -7    2.30    0.70
  -1   4   7    4.70    0.80
  -1   4   7    4.30    0.60
   1  -4   7    4.00    0.80
   1  -4   7    3.20    0.90
  -1   4  -7    3.40    0.70
   0   4   7    2.50    0.50
   0  -4   7    1.60    0.90
   0   4   7    1.40    0.60
   0  -4   7    3.60    0.70
   1   4   7    6.80    1.40
  -1  -4   7    4.30    0.80
   2   4   7    3.50    1.00
  -3  -4   7    5.20    0.80
   4   4   7    0.20    0.80
  -4  -4   7   -0.20    0.40
  -9   5   0    9.20    0.90
  -9   5   0   10.00    1.20
  -8   5   0    0.20    0.50
  -8   5   0    1.20    0.90
  -7   5   0  157.78   10.90
  -7   5   0  139.39   10.60
  -7   5   0  150.08   10.60
  -6   5   0    5.90    1.10
  -6   5   0    6.10    1.50
  -6   5   0    6.50    1.10
  -6   5   0    5.50    0.90
  -5   5   0   16.60    1.80
  -4   5   0    4.90    0.80
   4  -5   0    8.30    1.70
   4  -5   0    7.60    4.30
   4  -5   0    6.80    1.10
   4  -5   0    2.90    1.30
   3  -5   0  436.46   28.20
   3  -5   0  401.26   29.10
   3  -5   0  410.16   30.70
  -3   5   0  408.36   28.60
  -3   5   0  385.56   28.40
   3  -5   0  372.66   28.90
  -3   5   0  406.26   28.20
   2  -5   0  141.19    9.70
   2  -5   0  146.39   13.30
  -2   5   0  138.49    9.70
   2  -5   0  143.09    9.60
   2  -5   0  127.29   12.00
  -2   5   0  131.19    9.50
  -2   5   0  125.89    9.60
  -2   5   0  120.79   10.10
   2  -5   0  142.09   10.00
   1  -5   0  241.58   19.70
  -1   5   0  251.67   17.80
   1  -5   0  255.27   20.30
   1  -5   0  258.57   18.20
   1  -5   0  265.87   18.30
  -1   5   0  242.78   17.80
  -1   5   0  256.97   18.20
   1  -5   0  258.87   17.90
   0  -5   0   -0.60    0.40
   0  -5   0    1.20    2.50
   0  -5   0   -0.10    0.90
   0   5   0   -0.90    2.80
   0  -5   0   -0.80    0.60
   0  -5   0   -1.30    0.20
   0  -5   0   -0.50    0.90
   0   5   0   -0.90    0.80
   0   5   0   -1.10    0.30
   0   5   0   -1.30    0.40
   0   5   0   -1.30    0.50
  -1  -5   0  253.47   17.90
  -1  -5   0  232.88   18.10
  -1  -5   0  256.97   18.30
   1   5   0  249.97   17.70
  -1  -5   0  227.38   19.40
  -1  -5   0  250.47   17.70
   1   5   0  288.97   18.40
  -1  -5   0  242.68   17.60
   1   5   0  263.07   20.00
   1   5   0  253.77   17.70
   1   5   0  250.27   18.10
   2   5   0  140.39   10.10
  -2  -5   0  130.89   10.40
   2   5   0  152.38   10.50
   2   5   0  137.59    9.60
  -2  -5   0  124.19   12.10
  -2  -5   0  133.79    9.50
  -2  -5   0  125.99    9.70
  -2  -5   0  127.59    9.70
   2   5   0  144.69   10.10
   2   5   0  135.79   12.90
  -3  -5   0  391.36   32.30
   3   5   0  465.85   31.00
   3   5   0  426.96   30.20
   3   5   0  444.16   30.70
   3   5   0  468.25   31.30
   3   5   0  429.56   33.20
  -3  -5   0  385.46   31.10
   4   5   0    7.10    1.10
   4   5   0    6.70    1.00
   4   5   0    7.70    3.40
   4   5   0    6.00    1.80
  -4  -5   0    4.00    2.40
   4   5   0    5.30    1.80
  -4  -5   0    4.30    1.40
   5   5   0   18.80    3.90
   5   5   0   15.90    6.70
  -6  -5   0    6.10    1.30
  -6  -5   0    7.20    2.30
  -6  -5   0    5.80    1.10
  -7  -5   0  136.19   11.00
  -7  -5   0  151.98   10.50
  -8  -5   0    0.50    0.70
  -9  -5   0   11.10    1.30
  -9   5   1    2.40    0.60
  -9   5   1    3.60    0.60
  -9   5  -1    1.90    0.50
  -9   5  -1    2.40    0.90
  -8   5   1    3.10    0.60
  -8   5   1    3.90    1.10
  -8   5   1    2.90    0.60
  -8   5  -1    3.70    0.70
   8  -5  -1    2.50    1.70
  -8   5  -1    4.60    1.10
  -7   5   1   20.40    1.80
  -7   5   1   21.90    1.80
  -7   5   1   20.00    2.30
  -7   5  -1   20.40    1.90
   7  -5  -1   15.70    3.40
  -7   5  -1   23.10    2.50
  -6   5   1    9.70    1.20
  -6   5   1    9.80    1.10
  -6   5   1    9.40    1.30
  -6   5   1   10.70    1.90
   6  -5  -1    7.30    2.40
  -6   5  -1    9.90    1.50
  -6   5  -1   12.10    2.40
  -6   5  -1    8.70    1.30
  -5   5   1  134.09    9.30
  -5   5   1  137.79    9.40
  -5   5  -1  128.09    9.40
   5  -5  -1  124.99   10.00
   4  -5   1  107.89    8.30
   4  -5  -1   96.19    7.60
   4  -5  -1  111.69    8.60
  -4   5  -1   99.39    7.60
   3  -5   1  466.85   35.50
  -3   5   1  460.45   34.50
   3  -5   1  497.15   33.90
  -3   5   1  502.55   33.80
  -3   5   1  470.55   38.00
   3  -5   1  500.35   36.70
   3  -5  -1  433.96   33.90
   3  -5  -1  517.75   39.10
   3  -5  -1  533.25   34.60
   3  -5  -1  491.55   35.00
   3  -5  -1  478.55   34.00
   3  -5  -1  460.55   34.40
  -3   5  -1  503.55   34.30
  -2   5   1  599.04   41.70
   2  -5   1  624.04   41.80
  -2   5   1  527.15   42.10
  -2   5   1  587.54   42.20
  -2   5   1  573.54   41.80
  -2   5   1  588.74   44.50
  -2   5   1  563.54   41.80
   2  -5   1  645.84   43.50
   2  -5  -1  659.23   45.50
   2  -5  -1  637.44   42.20
   2  -5  -1  529.55   41.70
   2  -5  -1  604.14   42.40
  -2   5  -1  616.74   41.70
   2  -5  -1  612.54   41.80
  -2   5  -1  619.44   42.10
   1  -5   1   14.60    3.30
  -1   5   1   10.30    1.50
   1  -5   1   12.00    1.20
  -1   5   1    9.00    1.70
  -1   5   1   11.10    1.00
   1  -5   1    9.40    1.70
  -1   5   1    9.20    1.40
  -1   5   1    6.90    4.10
  -1   5   1   10.20    1.10
   1  -5   1    8.50    1.80
  -1   5  -1   10.60    0.90
   1  -5  -1    8.90    1.70
   1  -5  -1   11.20    1.50
  -1   5  -1   12.80    3.80
   1  -5  -1   16.80    4.90
   1  -5  -1   10.60    1.00
   1  -5  -1   10.50    1.00
  -1   5  -1   11.50    1.10
  -1   5  -1    9.60    1.60
   0   5   1  140.19   11.10
   0   5   1  155.88   10.80
   0   5   1  151.68   11.10
   0  -5   1  152.58   10.90
   0   5   1  135.89   10.80
   0  -5   1  153.88   10.70
   0  -5   1  164.78   13.00
   0   5   1  156.78   11.20
   0  -5  -1  165.78   11.20
   0   5  -1  162.18   10.90
   0   5  -1  163.58   10.90
   0   5  -1  142.29   10.70
   0  -5  -1  150.18   14.10
   0  -5  -1  141.59   11.20
   0   5  -1  161.58   13.40
   0   5  -1  130.29   11.30
   0  -5  -1  151.08   11.20
   0  -5  -1  161.78   10.80
   0  -5  -1  151.78   10.70
  -1  -5   1    7.40    1.90
   1   5   1    9.90    1.00
   1   5   1    9.20    1.40
   1   5   1    9.80    1.50
   1   5   1   12.30    1.80
  -1  -5   1    8.60    3.40
  -1  -5   1   10.70    1.00
  -1  -5   1    9.80    1.20
  -1  -5   1    9.00    2.10
   1   5  -1   11.10    1.20
   1   5  -1   12.30    3.50
   1   5  -1    7.20    1.90
  -1  -5  -1   10.70    1.10
  -1  -5  -1   11.80    0.90
   1   5  -1   13.30    1.40
  -1  -5  -1   10.70    4.10
   1   5  -1    8.60    1.90
   1   5  -1    9.80    1.20
  -1  -5  -1    9.00    1.80
  -1  -5  -1   11.00    1.60
  -1  -5  -1   11.30    1.90
  -2  -5   1  586.44   44.30
  -2  -5   1  506.95   41.90
   2   5   1  586.34   42.10
  -2  -5   1  643.64   41.90
   2   5   1  611.64   42.10
  -2  -5   1  549.15   42.70
   2   5   1  676.43   42.60
  -2  -5   1  579.24   41.70
   2   5   1  583.34   41.80
   2   5  -1  649.54   44.70
   2   5  -1  540.85   42.50
  -2  -5  -1  633.84   42.40
  -2  -5  -1  624.24   44.30
   2   5  -1  585.64   41.80
  -2  -5  -1  610.64   44.40
  -2  -5  -1  584.44   42.20
   2   5  -1  641.04   42.00
   3   5   1  492.15   33.70
   3   5   1  459.15   33.40
  -3  -5   1  435.16   34.60
  -3  -5   1  473.95   33.30
   3   5   1  492.55   33.70
   3   5  -1  453.45   34.50
   3   5  -1  550.14   38.20
   3   5  -1  400.16   34.60
  -3  -5  -1  457.65   35.40
   3   5  -1  534.35   33.70
   3   5  -1  487.65   33.50
   3   5  -1  544.65   33.50
  -3  -5  -1  444.96   33.50
   4   5   1   98.99    8.50
   4   5   1   88.49    7.20
   4   5   1   98.29    7.30
   4   5   1  104.79    7.80
   4   5   1  116.59    9.70
   4   5  -1   78.99   10.00
   4   5  -1  113.19    8.70
   4   5  -1  107.39    7.50
  -5  -5   1  160.28   11.30
  -5  -5   1  145.69   11.40
   5   5   1  169.08   14.40
   5   5   1  180.38   16.60
  -5  -5  -1  156.68   11.50
  -6  -5   1   10.00    1.30
  -6  -5   1    9.80    1.60
  -6  -5   1   11.50    1.40
  -6  -5   1   16.20    2.80
  -6  -5  -1    9.40    2.40
   6   5  -1   10.70    2.00
  -6  -5  -1   10.70    1.60
  -7  -5   1   19.60    2.20
  -7  -5   1   22.20    1.90
  -7  -5   1   20.50    2.00
  -7  -5   1   20.60    3.30
   7   5  -1   20.90    2.70
  -7  -5  -1   23.70    2.20
  -8  -5   1    3.20    0.90
  -8  -5   1    1.90    0.70
  -8  -5   1    3.00    1.70
  -8  -5   1    4.70    0.90
   8   5  -1    5.10    1.30
  -8  -5  -1    3.30    1.00
  -9  -5   1    3.30    0.80
  -9  -5  -1    2.70    0.80
   9   5  -1    5.20    1.20
  -9   5   2   14.90    1.10
  -9   5   2   11.70    1.30
   9  -5  -2   12.00    2.90
  -8   5   2    0.90    0.50
  -8   5   2    0.50    0.40
  -8   5   2    1.30    0.80
  -8   5  -2    0.40    0.50
   8  -5  -2   -0.60    1.20
  -7   5   2   57.59    4.80
  -7   5   2   70.89    4.60
  -7   5   2   66.69    4.70
  -7   5   2   61.59    4.50
   7  -5  -2   49.90    5.30
  -7   5  -2   61.29    4.70
  -6   5   2   15.70    1.80
   6  -5  -2   14.40    2.60
  -5   5   2   28.10    2.20
  -5   5   2   29.50    2.20
  -5   5   2   27.20    2.30
  -5   5   2   28.30    2.50
  -5   5  -2   24.50    2.40
   5  -5  -2   22.50    3.00
  -4   5   2   44.90    2.90
   4  -5  -2   32.40    3.70
   4  -5  -2   41.20    3.40
   3  -5   2  378.86   30.30
  -3   5   2  447.36   30.20
   3  -5  -2  496.95   31.40
   3  -5  -2  409.46   30.20
  -3   5  -2  416.76   30.20
   3  -5  -2  441.66   30.40
   3  -5  -2  435.46   31.30
  -2   5   2   88.89    6.80
  -2   5   2   82.89    6.30
  -2   5   2   96.39   15.40
   2  -5   2   71.49    6.10
  -2   5   2   75.99    5.90
  -2   5   2   81.69    6.10
  -2   5   2   74.49    6.80
   2  -5   2   76.29   10.70
   2  -5  -2   75.29    6.90
   2  -5  -2   91.49    6.80
  -2   5  -2   94.19    6.00
   2  -5  -2   86.89    7.80
  -2   5  -2   79.89    6.90
   2  -5  -2   93.59   16.40
   2  -5  -2   77.39    5.90
   2  -5  -2   81.59    6.10
  -1   5   2   74.59    5.70
   1  -5   2   84.29    9.90
   1  -5   2   63.39    5.40
  -1   5   2   78.39   12.80
   1  -5   2   72.49    5.30
  -1   5   2   75.59    5.20
  -1   5   2   69.29    5.90
  -1   5   2   76.39    6.00
   1  -5  -2   68.49    5.10
   1  -5  -2   81.69   11.40
   1  -5  -2   77.59    6.00
   1  -5  -2   74.09    5.30
  -1   5  -2   62.69    6.10
  -1   5  -2   71.29    5.10
  -1   5  -2   69.29   10.20
   1  -5  -2   64.99    6.40
   0  -5   2   -2.20    4.60
   0   5   2    1.00    1.10
   0   5   2    0.70    0.80
   0  -5   2    0.50    0.80
   0  -5   2   -0.30    0.80
   0  -5   2   -0.10    0.60
   0   5   2    0.10    1.10
   0   5   2    0.30    0.50
   0   5   2   -2.00    6.30
   0  -5   2    1.50    1.50
   0  -5  -2   -0.20    0.40
   0   5  -2   -0.90    0.70
   0  -5  -2   -7.60    6.20
   0  -5  -2   -0.20    0.50
   0  -5  -2   -0.20    1.30
   0   5  -2   -5.20    4.50
   0   5  -2    0.50    0.50
   0   5  -2   -0.10    0.70
   1   5   2   74.49    5.50
   1   5   2   70.79    6.10
   1   5   2   73.39   11.40
  -1  -5   2   74.29    5.50
   1   5   2   75.19    6.30
   1   5   2   68.09    5.40
  -1  -5   2   71.39   11.30
   1   5   2   69.89    5.90
  -1  -5   2   64.39    5.80
  -1  -5  -2   79.49    6.10
  -1  -5  -2   76.09    5.30
  -1  -5  -2   81.09    5.50
   1   5  -2   82.79    5.60
   1   5  -2   72.29    5.40
  -1  -5  -2   85.19   12.20
  -1  -5  -2   84.39    6.40
   1   5  -2   71.29   11.60
   1   5  -2   82.99    5.80
  -1  -5  -2   66.99    5.90
  -2  -5   2   85.99    6.40
   2   5   2   85.39    7.40
  -2  -5   2   80.19    6.20
  -2  -5   2   80.09   13.30
   2   5   2   76.69    7.00
   2   5   2   78.99    6.60
  -2  -5   2   71.49    7.10
  -2  -5  -2   90.09    6.40
   2   5  -2   72.49    7.70
   2   5  -2   96.69    6.40
   2   5  -2   90.99   14.20
  -2  -5  -2   97.69    7.20
   2   5  -2  101.19    7.20
   2   5  -2   92.69    6.70
  -2  -5  -2   79.79   13.10
   2   5  -2   85.99    6.30
   3   5   2  421.96   32.10
   3   5   2  430.86   33.20
  -3  -5   2  437.36   32.20
   3   5   2  490.65   33.60
   3   5   2  467.95   32.50
   3   5  -2  516.15   32.50
  -3  -5  -2  449.56   33.00
   3   5  -2  458.75   32.30
   3   5  -2  396.76   34.10
  -3  -5  -2  503.25   32.80
   3   5  -2  503.75   32.80
  -3  -5  -2  448.66   32.30
   4   5   2   54.69    7.30
   4   5   2   45.20    6.40
  -4  -5   2   41.10    3.20
   4   5   2   45.60    5.50
   4   5  -2   53.09    6.40
   4   5  -2   45.70    3.90
   4   5  -2   34.60    3.50
  -5  -5   2   29.50    2.30
  -5  -5   2   27.10    2.30
  -5  -5   2   27.90    2.60
  -5  -5   2   35.50    3.30
   5   5  -2   24.10    2.70
  -6  -5   2   13.80    1.40
   6   5  -2   13.00    2.00
  -7  -5   2   67.79    5.50
  -7  -5   2   69.19    4.90
  -7  -5   2   55.49    4.70
  -7  -5   2   66.49    5.00
  -7  -5  -2   72.09    5.10
   7   5  -2   57.39    5.20
  -8  -5   2    0.80    0.70
  -8  -5   2    1.60    0.60
  -8  -5   2    1.40    1.80
  -8  -5   2    0.70    0.90
   8   5  -2   -0.10    0.90
  -8  -5  -2    1.70    1.00
  -9  -5   2   14.60    1.50
   9   5  -2   16.50    2.50
  -9  -5  -2   17.00    1.80
  -9   5   3    1.30    0.40
   9  -5  -3    1.50    1.00
  -9   5  -3    2.20    0.50
  -8   5   3    0.70    0.40
  -8   5   3    0.90    0.50
  -8   5   3    0.40    0.60
  -8   5   3    0.30    0.30
  -8   5  -3    0.40    0.40
   8  -5  -3    0.40    1.00
  -7   5   3   11.00    1.10
  -7   5   3    9.90    1.50
  -7   5   3    9.90    1.20
  -7   5   3   12.70    1.10
  -7   5  -3    8.60    1.30
   7  -5  -3    9.40    2.00
  -6   5   3   12.70    1.40
  -6   5   3   13.70    1.20
  -6   5   3   10.60    1.30
  -6   5  -3   14.00    1.40
   6  -5  -3    9.80    2.20
  -5   5   3   39.20    2.90
  -5   5   3   36.10    2.90
   5  -5  -3   34.50    3.80
  -5   5  -3   34.20    3.00
  -4   5   3   39.70    3.00
  -4   5   3   38.70    2.90
  -4   5   3   35.10    3.00
  -4   5   3   35.90    3.00
   4  -5  -3   41.40    3.30
  -4   5  -3   40.50    3.10
  -3   5   3  122.69    8.60
   3  -5  -3  116.89    8.70
  -2   5   3   34.70    4.40
   2  -5   3   24.20    4.80
  -2   5   3   32.00    3.50
  -2   5   3   27.90    4.60
  -2   5   3   29.70    2.60
   2  -5  -3   40.00    5.60
   2  -5  -3   35.10    5.10
   2  -5  -3   32.00    3.30
   2  -5  -3   30.20    2.50
   1  -5   3    5.60    2.00
   1  -5   3    1.60    2.80
   1  -5   3    7.10    1.70
  -1   5   3    4.40    1.00
  -1   5   3    4.80    1.30
   1  -5   3    5.70    1.70
  -1   5   3    5.00    2.20
  -1   5   3    3.20    2.40
  -1   5   3    4.60    0.90
   1  -5   3    0.30    1.90
  -1   5   3    1.90    2.00
  -1   5   3   11.20   13.10
   1  -5  -3    4.40    0.80
   1  -5  -3  -11.20   13.80
   1  -5  -3    1.90    2.00
   1  -5  -3    6.70    3.10
  -1   5  -3    7.50    1.30
   1  -5  -3    7.60    1.30
  -1   5  -3    4.20    0.60
   0   5   3   49.80    4.30
   0  -5   3   59.59   20.60
   0   5   3   27.60   13.70
   0   5   3   50.39    5.40
   0  -5   3   44.80    4.80
   0   5   3   49.50    5.40
   0  -5   3   58.29    4.30
   0   5   3   53.69    4.10
   0   5   3   53.69    5.70
   0   5   3   51.69    3.90
   0  -5  -3   56.09    4.40
   0   5  -3   53.59    3.90
   0  -5  -3   60.69    5.60
   0   5  -3   57.49    5.10
   0  -5  -3   55.89    3.90
   0   5  -3   57.79   16.20
   0  -5  -3   39.50    5.80
   0   5  -3   59.29    4.40
   0  -5  -3   42.20   12.70
  -1  -5   3    6.00   12.00
   1   5   3    5.60    2.40
   1   5   3    5.40    2.20
   1   5   3    6.00    0.90
  -1  -5   3    4.40    2.20
   1   5   3    5.90    2.40
  -1  -5   3    6.30    1.30
  -1  -5   3    4.60    1.10
  -1  -5   3    3.20    3.20
  -1  -5  -3    5.00    1.30
  -1  -5  -3    3.80    2.50
   1   5  -3    6.00    0.90
  -1  -5  -3    4.20    0.70
   1   5  -3   10.00   11.40
   1   5  -3    7.80    2.10
  -2  -5   3   36.30    3.30
   2   5   3   32.20    2.50
  -2  -5   3   29.40    2.60
  -2  -5   3   25.20    4.00
   2   5   3   28.80    5.20
  -2  -5   3   26.20    3.80
   2   5   3   31.80    5.40
   2   5  -3   29.10    2.70
   2   5  -3   30.30    2.60
   2   5  -3   30.80    4.80
   2   5  -3   35.80    3.40
   2   5  -3   44.80    5.20
  -3  -5   3  117.49    9.00
   3   5   3  129.89    8.90
   3   5   3  124.69   11.40
   3   5  -3  131.99    9.10
   3   5  -3  108.39    9.00
   3   5  -3  141.09   11.90
  -4  -5   3   41.00    3.30
  -4  -5   3   41.90    3.70
  -4  -5   3   41.40    3.10
  -4  -5  -3   39.30    4.00
   4   5  -3   46.60    3.70
   4   5  -3   36.80    3.40
  -5  -5   3   38.00    3.40
  -5  -5   3   38.10    3.60
  -5  -5   3   36.50    3.00
   5   5  -3   33.50    3.30
  -5  -5  -3   41.70    3.70
   5   5  -3   44.50    4.20
  -6  -5   3   15.70    2.30
  -6  -5   3   10.70    1.80
  -6  -5   3   10.00    1.20
  -6  -5   3   13.30    1.40
  -6  -5  -3   14.60    2.30
   6   5  -3   11.80    1.80
  -7  -5   3   11.80    2.20
  -7  -5   3   11.30    1.30
  -7  -5   3   12.60    1.60
   7   5  -3   12.10    1.70
  -7  -5  -3   13.30    2.00
  -8  -5   3    0.00    1.20
  -8  -5   3    0.50    0.50
  -8  -5   3    0.40    0.50
   8   5  -3    0.40    0.80
  -8  -5  -3    0.30    0.90
  -9  -5   3    2.50    0.70
   9   5  -3    4.30    0.90
  -9  -5  -3    0.80    0.90
  -8   5   4    0.20    0.30
  -8   5   4   -0.30    0.40
  -8   5   4    0.80    0.40
  -8   5   4    0.00    0.20
  -8   5  -4    1.00    0.60
   8  -5  -4   -0.10    1.00
  -7   5   4   36.10    2.90
  -7   5   4   34.80    2.60
  -7   5   4   34.00    2.60
  -7   5   4   36.40    2.60
   7  -5  -4   30.80    3.20
  -7   5  -4   33.20    2.70
  -6   5   4    5.90    0.90
  -6   5   4    5.40    0.90
  -6   5   4    5.40    0.80
  -6   5  -4    4.60    0.90
   6  -5  -4    3.50    1.50
  -5   5   4    1.80    0.50
  -5   5   4    2.50    0.70
  -5   5   4    3.40    0.70
   5  -5  -4    1.70    1.40
  -5   5  -4    2.10    0.90
   5  -5  -4   -0.70    1.70
  -4   5   4   21.80    2.00
  -4   5   4   22.30    2.00
  -4   5   4   19.80    2.30
   4  -5  -4   21.10    2.60
   4  -5  -4   23.70    2.40
  -3   5   4   47.60    3.60
  -3   5   4   49.50    3.60
  -3   5   4   49.20    3.80
  -3   5   4   47.70    3.70
   3  -5  -4   41.20    4.10
   3  -5  -4   49.00    3.80
  -2   5   4   44.40    3.30
  -2   5   4   44.90    3.70
  -2   5   4   40.50    3.40
   2  -5  -4   47.70    3.60
  -1   5   4   26.70    5.80
  -1   5   4   33.20    2.40
  -1   5   4   28.70    2.90
  -1   5   4   31.10    2.80
   0  -5   4   68.19    5.50
   0   5   4   66.79    9.30
   0  -5   4   63.39    8.00
   0   5   4   69.49    5.40
   0   5   4   64.59    5.40
   0   5  -4   71.29    5.00
   0  -5  -4   70.79    5.10
   1   5   4   29.90    3.30
  -1  -5   4   35.70    3.00
  -1  -5   4   34.70    6.60
  -1  -5   4   35.80    2.90
  -1  -5  -4   24.10    4.10
  -1  -5  -4   29.70    2.30
   2   5   4   46.40    3.50
  -2  -5   4   41.00    3.60
  -2  -5   4   43.70    3.90
  -2  -5   4   49.70    3.90
   2   5  -4   48.70    3.80
  -2  -5  -4   36.60    4.80
   2   5  -4   52.39    3.80
  -3  -5   4   54.29    4.30
   3   5   4   53.79    4.00
  -3  -5   4   53.79    4.30
  -3  -5   4   48.60    3.90
   3   5  -4   57.69    4.40
   3   5  -4   50.49    4.20
  -4  -5   4   22.40    2.40
  -4  -5   4   29.50    2.90
   4   5   4   25.90    2.20
   4   5  -4   25.90    2.50
   4   5  -4   27.50    2.90
  -4  -5  -4   19.50    3.40
  -5  -5   4    2.80    0.70
  -5  -5   4    2.20    1.10
   5   5  -4    2.10    1.10
   5   5  -4    3.10    2.20
  -5  -5  -4    2.30    1.70
  -6  -5   4    6.10    0.90
  -6  -5   4    9.10    1.70
   6   5  -4    0.80    2.80
   6   5  -4    6.60    1.40
  -7  -5   4   38.60    3.20
  -7  -5   4   35.90    3.10
  -7  -5   4   43.30    3.60
   7   5  -4   44.90    3.40
  -8  -5   4    0.40    0.40
   8   5  -4    0.60    0.80
  -7   5   5    1.70    0.30
  -7   5   5    1.70    0.50
  -7   5   5    0.80    0.30
  -7   5  -5    1.30    1.00
   7  -5  -5    1.50    1.30
  -6   5   5    5.50    0.70
  -6   5   5    5.40    1.00
  -6   5   5    6.00    0.80
  -6   5  -5    5.30    1.00
   6  -5  -5    7.90    1.90
  -5   5   5   11.90    1.20
  -5   5   5   10.70    1.20
   5  -5  -5   15.40    2.60
   5  -5  -5   14.20    2.10
  -5   5  -5   11.30    1.40
  -4   5   5    5.20    1.20
  -4   5   5    3.00    0.60
  -4   5   5    5.90    0.90
   4  -5  -5    2.40    1.40
  -4   5  -5    4.40    0.90
  -3   5   5    7.50    1.20
  -3   5   5   10.00    1.70
  -3   5   5    7.50    1.10
  -3   5   5    9.20    1.60
   3  -5   5   10.80    1.80
   3  -5  -5    5.50    1.40
  -3   5  -5    9.40    1.40
   2  -5   5    3.50    1.20
  -2   5   5    5.20    1.70
  -2   5   5    1.90    1.30
   2  -5  -5    2.60    1.10
  -1   5   5    5.10    1.40
   1  -5   5    4.40    1.30
  -1   5   5    3.80    0.80
  -1   5   5    1.00    1.50
   1  -5  -5    2.00    1.00
   0  -5   5   -0.90    2.20
   0   5   5   -1.30    1.80
   0   5   5    1.10    0.60
   0  -5   5    2.00    1.20
   0   5  -5    2.30    0.70
   0  -5  -5    0.70    0.80
  -1  -5   5    1.50    1.80
  -1  -5   5    4.30    1.10
   1   5   5    2.90    0.70
  -1  -5   5    2.40    1.20
  -2  -5   5    1.60    1.00
  -2  -5   5    1.40    1.30
  -2  -5   5    1.50    0.80
   2   5   5    1.60    0.60
  -2  -5   5    0.30    1.50
   2   5  -5    1.60    1.00
  -2  -5  -5   -0.60    2.20
  -3  -5   5    8.00    1.70
   3   5   5    9.10    1.10
  -3  -5   5    9.10    1.50
  -3  -5   5    8.00    1.20
  -3  -5  -5    5.20    2.10
   3   5  -5   10.70    1.80
  -4  -5   5    5.40    1.50
  -4  -5   5    4.00    0.70
  -4  -5   5    3.90    1.00
  -4  -5  -5    2.10    1.70
   4   5  -5    6.20    1.70
   5   5   5   12.10    1.30
  -5  -5   5   10.70    1.20
  -5  -5   5   10.40    1.60
   5   5  -5   14.80    2.60
  -6  -5   5    5.10    0.80
  -6  -5   5    7.50    1.30
   6   5   5    6.60    1.40
   6   5  -5    8.60    1.40
  -7  -5   5    1.80    0.90
  -7  -5   5    2.40    0.40
   7   5  -5    3.30    1.10
  -6   5   6    3.50    0.50
  -6   5   6    4.30    0.90
   5  -5   6    1.40    1.00
  -5   5   6    0.20    0.60
  -5   5   6    0.30    0.30
  -5   5  -6   -0.10    0.60
  -4   5   6    9.40    1.00
  -4   5   6    9.40    1.40
   4  -5   6   12.50    1.60
   4  -5  -6    6.60    1.80
  -4   5  -6   11.00    1.30
  -3   5   6    8.40    0.90
  -3   5   6   10.00    1.70
   3  -5   6    5.80    1.80
  -3   5   6    5.30    1.50
   3  -5   6   11.00    1.50
  -3   5  -6    7.30    1.30
   3  -5  -6    8.60    1.60
  -2   5   6    2.20    0.60
   2  -5   6    4.00    1.10
   2  -5   6    2.20    1.00
  -2   5   6    0.30    1.50
   2  -5  -6    3.40    1.30
  -1   5   6    3.00    2.30
   1  -5   6    2.20    1.00
  -1   5   6    4.50    1.50
  -1   5   6    1.30    0.50
   1  -5   6    1.90    0.90
   0  -5   6   19.10    2.00
   0   5   6   24.20    3.90
   0  -5   6   11.60    3.40
   0  -5   6   22.50    2.30
   0   5   6   18.50    1.60
  -1  -5   6    3.40    2.30
  -1  -5   6    1.40    0.80
   1   5   6    1.60    0.60
  -1  -5   6    1.40    1.10
  -2  -5   6    1.90    0.80
   2   5   6    2.90    0.70
  -2  -5   6    5.00    1.90
   2   5  -6    1.90    1.20
  -3  -5   6    7.60    1.80
  -3  -5   6    9.40    1.30
  -3  -5   6    6.80    1.10
  -4  -5   6   10.10    1.30
  -4  -5   6    7.50    0.90
   4   5  -6    3.80    1.80
  -5  -5   6    0.40    0.60
  -5  -5   6    0.20    0.40
  -6  -5   6    6.20    0.90
  -3   5   7    0.50    0.30
  -3   5   7    0.80    0.50
   3  -5   7    0.60    0.70
  -3   5  -7    2.00    1.40
   2  -5   7    2.60    0.80
   2  -5   7    1.90    0.70
  -2   5   7    1.70    0.40
  -2   5   7    3.70    0.80
  -2   5  -7    2.30    0.60
   1  -5   7   -0.30    0.70
  -1   5   7    0.30    0.50
  -1   5   7   -0.30    0.30
   1  -5   7    0.50    0.50
  -1   5  -7   -0.10    0.50
   0  -5   7    0.20    0.50
   0  -5   7   -0.70    0.80
   0   5   7   -0.30    0.40
   0   5   7    0.20    0.50
   0   5   7    0.00    1.20
  -1  -5   7    0.20    0.40
   1   5   7    1.00    0.50
   1   5   7   -0.30    0.80
  -2  -5   7    1.90    0.60
   3   5   7    1.30    0.80
  -3  -5   7    0.90    0.50
  -9   6   0    7.10    1.20
  -9   6   0    8.70    0.90
  -8   6   0   47.90    3.60
  -8   6   0   46.30    3.80
  -7   6   0   19.10    2.30
  -7   6   0   15.10    1.60
  -7   6   0   18.60    1.80
  -6   6   0   36.60    2.90
  -6   6   0   36.20    3.30
  -6   6   0   31.10    2.70
  -6   6   0   31.10    2.70
  -5   6   0    1.60    0.80
  -5   6   0   -1.40    0.80
   4  -6   0   70.69    4.80
   4  -6   0   49.50    5.60
   4  -6   0   65.19    6.00
  -4   6   0   56.79    5.80
   3  -6   0   80.59   11.80
   3  -6   0   87.49    6.90
  -3   6   0   81.39    6.50
   3  -6   0   93.89    6.30
  -3   6   0   82.49    7.20
   3  -6   0   80.79    8.20
   3  -6   0   90.89   14.10
  -2   6   0    2.60    1.10
   2  -6   0    3.40    1.70
   2  -6   0    1.90    1.00
  -2   6   0    1.90    0.70
   2  -6   0    2.20    1.00
  -2   6   0    2.10    0.60
   2  -6   0    7.10    6.00
   1  -6   0   46.30    4.00
  -1   6   0   47.10    3.40
   1  -6   0   52.39    7.50
   1  -6   0   46.20    8.20
   1  -6   0   46.90    3.40
   1  -6   0   45.40    4.00
   1  -6   0   44.30    4.20
   1  -6   0   44.10    3.40
  -1   6   0   44.00    3.40
   0  -6   0 1252.17   87.89
   0   6   0 1273.27   87.29
   0   6   0 1358.86   90.09
   0  -6   0 1217.98   87.89
   0   6   0 1234.38   87.89
   0   6   0 1269.87   87.39
   0  -6   0 1338.87   87.39
   0   6   0 1201.88   87.79
   0  -6   0 1196.18   87.79
   0  -6   0 1258.27   89.49
   0  -6   0 1210.48   87.29
   1   6   0   47.60    3.90
   1   6   0   45.00    4.20
  -1  -6   0   39.10    6.80
  -1  -6   0   48.30    3.30
  -1  -6   0   37.80    4.30
   1   6   0   42.50    3.40
   1   6   0   48.20    3.40
  -1  -6   0   47.00    3.50
  -1  -6   0   45.00    3.90
   1   6   0   51.99    7.80
  -1  -6   0   40.90    4.10
  -2  -6   0    2.10    0.90
   2   6   0    1.90    0.90
   2   6   0    4.70    1.10
  -2  -6   0    1.90    1.40
   2   6   0    1.50    1.00
  -2  -6   0    2.50    2.00
   2   6   0    2.10    1.60
  -2  -6   0    1.50    0.70
   2   6   0    2.30    0.50
  -2  -6   0    2.10    0.50
  -3  -6   0   78.59   11.50
   3   6   0   94.49    8.30
   3   6   0   88.09    7.30
   3   6   0   91.09   13.50
   3   6   0   85.99    6.50
   3   6   0   90.89    7.20
   4   6   0   65.39    6.20
   4   6   0   58.89    7.90
  -5  -6   0   -0.80    0.90
  -5  -6   0    1.50    2.30
   5   6   0   -3.10    6.90
  -5  -6   0   -0.70    0.90
  -6  -6   0   35.30    2.90
   6   6   0   29.90    3.70
  -6  -6   0   34.60    2.90
  -6  -6   0   34.90    3.90
  -7  -6   0   15.40    1.80
  -7  -6   0   12.90    2.90
   7   6   0   17.40    2.50
   8   6   0   47.30    4.20
  -8  -6   0   52.09    4.00
  -9  -6   0    7.40    1.10
  -9   6   1    4.30    0.90
  -9   6   1    5.80    0.70
   9  -6  -1    3.70    1.80
  -9   6  -1    5.20    0.70
  -8   6   1    5.90    0.80
  -8   6   1    5.60    1.20
  -8   6   1    5.10    0.90
  -8   6  -1    4.10    0.80
   8  -6  -1    3.50    1.80
  -8   6  -1    3.60    1.10
  -7   6   1   45.70    3.40
  -7   6   1   46.20    3.40
  -7   6   1   43.60    3.80
  -7   6  -1   43.30    3.50
   7  -6  -1   38.70    4.50
  -7   6  -1   51.19    3.90
  -6   6   1    6.90    0.90
  -6   6   1    7.40    1.00
  -6   6   1    6.30    1.00
  -6   6   1    6.90    1.50
  -6   6  -1    8.70    1.10
   6  -6  -1    7.70    2.20
  -6   6  -1    8.20    1.20
  -6   6  -1   10.00    2.00
  -5   6   1   35.70    2.80
  -5   6   1   34.10    2.70
  -5   6   1   36.50    2.80
  -5   6  -1   33.30    2.80
   5  -6  -1   32.40    3.80
   4  -6   1   16.60    2.00
   4  -6  -1   15.40    2.90
   4  -6  -1   21.30    4.00
  -3   6   1  101.79    8.70
  -3   6   1  100.79    8.00
  -3   6   1  116.29    7.70
   3  -6   1  115.99   15.50
  -3   6   1  104.59    8.80
   3  -6   1  116.39    8.00
  -3   6  -1  109.09    8.50
   3  -6  -1  117.89    8.00
   3  -6  -1  125.99    8.80
   3  -6  -1  111.99   10.50
   3  -6  -1  104.99    8.70
   3  -6  -1   96.79    7.90
  -3   6  -1  105.29    7.90
   2  -6   1  389.66   28.90
  -2   6   1  386.06   26.40
  -2   6   1  375.16   26.50
  -2   6   1  329.47   26.90
  -2   6   1  363.56   30.30
  -2   6   1  333.87   26.60
   2  -6   1  400.86   26.60
   2  -6  -1  350.06   26.40
  -2   6  -1  398.36   27.00
   2  -6  -1  405.56   27.10
   2  -6  -1  416.36   31.70
   2  -6  -1  392.46   27.50
   2  -6  -1  384.66   26.50
   1  -6   1   46.70    4.70
  -1   6   1   48.20    4.00
  -1   6   1   48.10    3.70
  -1   6   1   49.30    3.50
   1  -6   1   45.70    7.20
   1  -6   1   47.30    3.60
   1  -6   1   49.10    3.70
  -1   6   1   45.20    4.10
  -1   6  -1   49.50    4.30
   1  -6  -1   48.10    4.20
  -1   6  -1   43.30    3.50
  -1   6  -1   50.79    3.70
   1  -6  -1   50.39    3.60
   1  -6  -1   57.59    8.40
  -1   6  -1   60.59    8.50
   1  -6  -1   46.40    3.50
   1  -6  -1   48.20    4.60
   0   6   1   96.99    7.70
   0  -6   1  108.79    7.80
   0   6   1  109.39    7.60
   0   6   1  102.79    8.10
   0  -6   1  108.19    7.60
   0  -6   1  107.39   10.50
   0  -6   1   95.99    8.50
   0   6   1  115.09    8.20
   0   6   1  108.79    8.10
   0   6  -1  105.99    7.80
   0   6  -1   97.99    8.30
   0   6  -1  110.59    7.70
   0  -6  -1  109.09    8.30
   0  -6  -1  102.59    8.30
   0  -6  -1  111.99    8.20
   0  -6  -1  126.29   13.00
   0   6  -1  106.19    7.60
   0   6  -1   99.59   11.40
   0  -6  -1  112.49    7.70
   0  -6  -1  106.49   11.60
   0  -6  -1  109.09    7.60
   1   6   1   48.90    4.40
   1   6   1   49.50    4.10
   1   6   1   48.80    4.20
  -1  -6   1   47.00    4.80
  -1  -6   1   43.70    7.50
   1   6   1   50.39    3.70
  -1  -6   1   50.79    3.70
  -1  -6   1   43.00    3.90
   1   6   1   47.40    3.70
  -1  -6  -1   52.09    4.90
   1   6  -1   42.00    7.00
  -1  -6  -1   52.39    4.40
   1   6  -1   53.29    4.10
  -1  -6  -1   47.10   11.00
  -1  -6  -1   56.19    8.80
  -1  -6  -1   52.59    3.80
   1   6  -1   50.99    3.80
  -1  -6  -1   48.40    4.40
   1   6  -1   50.59    3.80
   2   6   1  419.16   28.20
   2   6   1  381.66   27.70
  -2  -6   1  339.47   27.50
  -2  -6   1  344.47   30.30
   2   6   1  405.46   27.70
  -2  -6   1  378.26   27.20
  -2  -6   1  408.86   27.50
  -2  -6   1  341.47   28.30
   2   6   1  371.56   27.30
   2   6  -1  363.46   28.20
   2   6  -1  423.96   27.50
   2   6  -1  399.86   27.40
   2   6  -1  425.76   31.30
  -2  -6  -1  422.46   31.50
  -2  -6  -1  372.36   30.60
   2   6  -1  441.16   28.00
  -2  -6  -1  369.86   27.40
  -2  -6  -1  396.26   27.60
  -2  -6  -1  400.86   28.10
   3   6   1  106.89    8.20
  -3  -6   1  107.29    7.60
   3   6   1  104.19    7.70
   3   6   1  120.09    8.30
   3   6   1  123.59    9.30
  -3  -6  -1  105.99    7.90
   3   6  -1  123.69    8.00
  -3  -6  -1  102.39   12.80
   3   6  -1  108.79    7.90
   3   6  -1   98.29    9.10
  -3  -6  -1   89.09    8.70
   3   6  -1   86.89    9.60
   4   6   1   13.90    2.90
  -4  -6   1    9.00    3.70
   4   6   1   19.20    4.30
   4   6  -1   14.80    5.30
   4   6  -1   14.00    1.90
  -5  -6   1   41.00    3.20
   5   6   1   36.00    8.70
  -5  -6   1   44.00    4.20
  -5  -6   1   39.00    3.40
  -5  -6  -1   42.80    3.50
  -5  -6  -1   45.30    4.50
   5   6  -1   22.50   10.10
  -6  -6   1    8.90    1.60
  -6  -6   1    7.40    1.30
  -6  -6   1    6.70    1.20
  -6  -6   1    9.30    2.30
  -6  -6  -1    6.80    1.50
  -6  -6  -1    8.80    2.40
   6   6  -1   10.30    2.00
  -7  -6   1   47.60    4.50
  -7  -6   1   44.40    3.70
  -7  -6   1   42.10    3.50
  -7  -6   1   46.30    3.60
  -7  -6  -1   51.79    3.90
  -8  -6   1    3.70    1.70
  -8  -6   1    6.40    1.10
  -8  -6  -1    4.50    1.00
   8   6  -1    4.50    1.10
  -9  -6   1    5.90    0.90
  -9  -6  -1    7.90    1.20
  -9   6   2    8.50    1.00
  -9   6   2    9.20    0.80
   9  -6  -2    5.90    1.40
  -9   6  -2    9.30    0.90
  -8   6   2   35.50    3.10
  -8   6   2   37.30    2.80
  -8   6  -2   38.10    2.90
  -7   6   2    2.70    0.60
  -7   6   2    0.80    0.80
  -7   6   2    2.80    1.00
  -7   6   2    2.80    0.60
  -7   6  -2    3.30    0.80
   7  -6  -2    1.10    1.70
  -6   6   2   18.10    1.60
  -6   6   2   16.10    1.60
  -6   6   2   21.60    1.90
  -6   6   2   16.50    1.60
   6  -6  -2   12.50    2.50
  -6   6  -2   16.20    1.70
  -5   6   2   13.70    1.30
  -5   6   2   17.60    1.50
  -5   6   2   12.80    1.50
  -5   6   2   15.40    1.90
   5  -6  -2   12.20    2.40
  -5   6  -2   14.40    1.70
  -4   6   2    3.80    0.60
   4  -6   2    6.10    3.40
  -4   6  -2    2.90    1.50
   4  -6  -2    3.30    1.40
   4  -6  -2    2.10    1.50
   4  -6  -2    0.50    2.90
   3  -6   2   28.60    3.10
  -3   6   2   33.50    2.40
  -3   6  -2   27.60    2.60
  -3   6  -2   31.80    4.30
   3  -6  -2   30.10    2.60
   3  -6  -2   40.10    4.60
   3  -6  -2   33.50    3.00
   3  -6  -2   25.00    3.00
   2  -6   2   33.60    7.10
  -2   6   2   46.80   11.80
  -2   6   2   49.80    4.30
   2  -6   2   42.00    4.10
  -2   6   2   49.10    5.00
  -2   6   2   51.19    3.70
  -2   6   2   48.60    4.00
  -2   6   2   54.29    5.10
   2  -6  -2   54.49    4.90
   2  -6  -2   51.89    5.50
   2  -6  -2   54.39    4.00
   2  -6  -2   60.59   13.20
   2  -6  -2   46.30    3.70
  -1   6   2   38.90    4.20
   1  -6   2   36.80    3.70
   1  -6   2   42.40    3.50
  -1   6   2   46.60    4.30
  -1   6   2   45.00    4.00
   1  -6   2   41.60    7.40
  -1   6   2   21.70    9.60
  -1   6   2   44.30    3.30
  -1   6   2   40.00    3.50
   1  -6  -2   50.39    4.70
   1  -6  -2   46.90    4.30
  -1   6  -2   47.20    3.60
   1  -6  -2   46.80    3.50
  -1   6  -2   42.90    3.20
  -1   6  -2   52.39    8.70
   1  -6  -2   41.80    3.20
   0  -6   2   40.20    7.30
   0  -6   2   41.70    3.90
   0   6   2   45.50    4.30
   0   6   2   37.50    4.10
   0  -6   2   45.90    3.40
   0   6   2   46.80    4.30
   0   6   2   39.90    3.50
   0   6   2   54.39    9.10
   0   6   2   46.60    3.50
   0   6  -2   43.70    3.80
   0   6  -2   51.99    8.40
   0  -6  -2   50.89    9.80
   0  -6  -2   44.90    3.30
   0   6  -2   46.40    3.70
   0  -6  -2   46.80    3.50
   0  -6  -2   51.29    4.40
   0   6  -2   43.30    3.30
   1   6   2   43.10    4.10
   1   6   2   46.80    4.60
   1   6   2   41.80    4.30
   1   6   2   46.10    3.60
   1   6   2   40.50    3.50
  -1  -6   2   44.40    3.50
  -1  -6   2   38.20    4.00
  -1  -6   2   47.50    8.70
  -1  -6   2   39.00    3.90
  -1  -6  -2   49.40    4.40
   1   6  -2   40.80    4.80
   1   6  -2   55.69    9.10
   1   6  -2   54.09    4.20
  -1  -6  -2   45.90    3.30
  -1  -6  -2   59.39    9.90
  -1  -6  -2   47.40    3.60
  -1  -6  -2   52.89    6.20
   1   6  -2   48.20    3.90
   1   6  -2   45.50    3.50
   2   6   2   53.89    5.20
   2   6   2   48.40    4.70
   2   6   2   46.40    4.70
  -2  -6   2   50.39    4.10
   2   6   2   55.79    5.60
  -2  -6   2   57.09   10.70
  -2  -6   2   61.89    4.40
   2   6  -2   59.69    4.80
   2   6  -2   44.80    6.50
   2   6  -2   55.59   11.00
  -2  -6  -2   59.49    5.50
   2   6  -2   62.79    5.60
   2   6  -2   52.79    4.20
   3   6   2   30.40    5.30
  -3  -6   2   33.10    2.60
  -3  -6   2   27.40    3.80
   3   6   2   30.70    2.90
   3   6  -2   29.00    2.70
   3   6  -2   34.30    3.00
   3   6  -2   26.00    5.80
   3   6  -2   40.50    4.40
   3   6  -2   41.50    4.50
   4   6   2    4.70    3.00
  -4  -6   2    5.20    0.80
   4   6   2    2.40    4.70
   4   6  -2    5.20    1.30
   4   6  -2    3.70    3.20
   4   6  -2    5.60    1.90
  -5  -6   2   14.80    2.10
  -5  -6   2   16.90    1.70
  -5  -6   2   13.70    1.60
  -5  -6  -2   19.60    2.10
   5   6  -2   15.70    2.00
  -6  -6   2   18.90    1.70
  -6  -6   2   14.10    2.10
  -6  -6   2   16.80    3.00
   6   6  -2   15.80    2.10
  -6  -6  -2   19.10    2.10
  -7  -6   2    3.60    1.70
  -7  -6   2    2.80    0.80
  -7  -6   2    2.80    0.70
  -7  -6   2    2.70    0.90
  -7  -6  -2    3.10    1.10
   7   6  -2    2.40    1.30
  -8  -6   2   38.20    3.70
  -8  -6   2   35.10    3.20
   8   6  -2   48.20    3.50
  -9  -6   2    9.80    1.10
   9   6  -2   11.50    1.50
  -9  -6  -2    9.30    1.40
  -9   6   3    1.00    0.30
  -9   6   3    0.50    0.30
  -9   6  -3    1.90    0.40
   9  -6  -3    1.50    1.00
  -8   6   3    1.40    0.60
  -8   6   3    1.50    0.40
  -8   6   3    2.30    0.50
  -8   6   3    2.00    0.60
  -8   6  -3    1.90    0.50
   8  -6  -3    2.40    1.20
  -7   6   3   21.10    2.10
  -7   6   3   24.40    1.80
  -7   6   3   22.40    1.90
   7  -6  -3   20.20    2.60
  -7   6  -3   22.30    2.00
  -6   6   3    9.70    1.10
  -6   6   3   10.80    1.30
  -6   6   3   11.40    1.20
  -6   6  -3   10.00    1.30
   6  -6  -3    7.60    1.90
  -5   6   3    7.80    1.10
  -5   6   3    8.10    1.00
  -5   6  -3    6.60    1.20
   5  -6  -3    7.10    3.10
  -4   6   3    7.10    0.90
  -4   6   3    4.80    0.90
  -4   6   3    5.80    1.00
  -4   6   3    7.00    1.00
  -4   6  -3    6.70    1.10
   4  -6  -3    4.00    1.60
   4  -6  -3    8.10    1.50
  -3   6   3   77.79    5.70
  -3   6   3   75.39    5.70
  -3   6   3   76.79    5.60
   3  -6  -3   77.99    5.80
  -3   6  -3   80.89    5.80
  -2   6   3  127.79   10.60
  -2   6   3  122.89    8.90
  -2   6   3  126.29   10.10
  -2   6   3  126.29    9.00
   2  -6  -3  127.29    8.90
   2  -6  -3  130.89    9.60
   2  -6  -3   94.99   12.40
   1  -6   3    3.40    3.40
  -1   6   3   10.40    1.70
  -1   6   3    9.20    1.30
  -1   6   3    8.30    1.00
  -1   6   3    7.60    2.70
   1  -6   3   13.50    2.50
   1  -6   3    5.40    2.40
  -1   6   3    9.10    2.50
  -1   6   3   22.30   17.10
   1  -6  -3    8.40    1.10
   1  -6  -3    6.20   16.30
   1  -6  -3    7.80    1.70
   1  -6  -3    8.90    2.90
   1  -6  -3   10.60    3.90
   1  -6  -3    7.70    1.90
  -1   6  -3    7.90    0.80
   0  -6   3    6.50    3.90
   0  -6   3   10.80    2.20
   0  -6   3    5.30    2.30
   0   6   3    9.20    1.40
   0   6   3    7.40    1.80
   0  -6   3    9.20    1.50
   0   6   3    7.90    2.60
   0   6   3    9.60    1.00
   0   6   3    8.20    2.60
   0   6   3    5.60    2.60
   0  -6   3   11.40    1.70
   0   6  -3    4.90    2.00
   0   6  -3   10.60    1.60
   0  -6  -3    8.20    1.00
   0  -6  -3    7.50    1.60
   0   6  -3    9.00    1.00
  -1  -6   3   12.20    1.70
  -1  -6   3    0.50    4.20
  -1  -6   3   -8.60   14.40
  -1  -6   3   10.30    2.10
   1   6   3    8.60    1.10
   1   6   3    9.80    2.70
   1   6   3    8.50    2.90
  -1  -6   3    5.00    2.70
   1   6   3   12.20    2.90
  -1  -6   3    7.90    1.30
   1   6  -3    9.10    2.60
   1   6  -3    7.80    2.70
  -1  -6  -3    8.00    2.90
  -1  -6  -3    8.70    0.90
   1   6  -3  -13.20   13.90
   1   6  -3   11.80    1.80
   1   6  -3   11.50    1.10
   2   6   3  132.49    9.60
  -2  -6   3  116.69   10.50
   2   6   3  131.69   11.40
  -2  -6   3  154.88   10.00
   2   6   3  138.89   11.90
  -2  -6   3  140.29   10.30
   2   6  -3  138.49    9.80
   2   6  -3  138.59   11.60
   2   6  -3  140.59   11.30
   2   6  -3  124.69    9.70
   3   6   3   81.09    9.80
  -3  -6   3   83.09    6.20
  -3  -6   3   82.49    6.40
   3   6   3   89.29    6.10
   3   6  -3   86.49    6.30
   3   6  -3   76.59    6.20
   3   6  -3   81.59    9.50
  -4  -6   3    6.20    1.50
  -4  -6   3    6.60    1.20
  -4  -6   3    7.20    1.20
  -4  -6  -3    6.30    1.70
   4   6  -3    8.40    1.90
  -5  -6   3    5.40    1.40
  -5  -6   3    9.00    1.90
  -5  -6   3    3.90    0.90
   5   6  -3    6.30    1.40
   5   6  -3    4.90    2.40
  -5  -6  -3    8.20    1.90
  -6  -6   3   12.00    2.10
  -6  -6   3   11.60    1.30
  -6  -6   3   11.10    1.70
  -6  -6  -3   13.90    2.30
   6   6  -3   10.10    1.70
  -7  -6   3   26.00    2.20
  -7  -6   3   30.60    2.90
  -7  -6   3   28.10    2.40
   7   6  -3   23.00    2.50
  -7  -6  -3   24.60    2.80
  -8  -6   3    2.10    0.70
  -8  -6   3    3.50    1.20
  -8  -6   3    1.90    0.50
  -8  -6  -3    1.40    0.90
   8   6  -3    2.60    0.90
  -9  -6   3    2.10    0.60
  -9  -6  -3    1.40    0.80
   9   6  -3    2.80    0.80
  -8   6   4    7.20    0.70
  -8   6   4    6.10    0.90
  -8   6   4    8.60    0.90
  -8   6   4    6.50    0.70
  -8   6  -4    7.20    1.00
   8  -6  -4    9.20    1.60
  -7   6   4    1.10    0.40
  -7   6   4    1.80    0.70
  -7   6   4    1.50    0.50
   7  -6  -4    1.00    1.10
  -7   6  -4    1.20    0.60
  -6   6   4    1.30    0.50
  -6   6   4    2.60    0.60
   6  -6  -4    1.90    1.50
  -6   6  -4    1.50    0.70
  -5   6   4   12.40    1.30
  -5   6   4   12.00    1.30
  -5   6   4   11.70    1.30
  -5   6  -4   12.10    1.50
   5  -6  -4   15.20    2.70
  -4   6   4    4.10    1.00
   4  -6   4    6.40    1.80
  -4   6   4    3.60    0.80
  -4   6   4    3.40    0.70
  -4   6   4    3.70    0.90
   4  -6  -4    2.80    1.40
   4  -6  -4    1.80    1.50
  -4   6  -4    3.00    0.90
  -3   6   4   18.30    1.60
  -3   6   4   16.40    1.80
  -3   6   4   15.20    1.80
  -3   6   4   15.80    1.60
   3  -6  -4   12.70    2.40
   3  -6  -4   18.50    2.00
  -2   6   4    7.90    1.30
  -2   6   4   10.20    1.10
  -2   6   4    9.30    1.40
   2  -6  -4    9.30    1.40
   2  -6  -4    6.30    2.10
   1  -6   4    9.70    1.60
  -1   6   4    8.10    1.00
   1  -6   4    8.10    2.60
  -1   6   4    7.40    1.30
  -1   6   4    7.40    1.50
  -1   6   4    6.90    1.00
  -1   6   4   -1.30    5.50
   1  -6  -4    6.80    1.20
   0  -6   4   35.40    3.60
   0   6   4   36.90    3.00
   0  -6   4   42.30    3.40
   0   6   4   38.20    3.40
  -1  -6   4   10.10    1.60
  -1  -6   4    4.30    4.20
   1   6   4   12.50    2.30
  -1  -6   4    7.30    1.70
  -1  -6   4    9.50    1.60
   1   6   4    7.50    1.00
  -1  -6  -4    5.60    3.40
   1   6  -4    6.80    1.20
  -1  -6  -4    6.00    0.80
   2   6   4   10.20    1.20
  -2  -6   4   10.90    1.70
  -2  -6   4    8.80    1.80
  -2  -6   4   11.80    2.00
  -2  -6   4    8.70    1.50
  -2  -6  -4   10.00    2.30
   2   6  -4   13.30    1.80
   2   6  -4   11.10    1.60
  -3  -6   4   17.90    2.00
  -3  -6   4   15.90    1.70
   3   6   4   17.60    1.60
  -3  -6   4   16.40    2.10
   3   6  -4   16.90    1.90
  -3  -6  -4   11.40    2.40
   3   6  -4   18.80    2.10
   4   6   4    4.90    1.10
  -4  -6   4    4.00    0.90
  -4  -6   4    4.00    1.20
  -4  -6   4    4.90    1.20
   4   6  -4    4.40    1.20
  -4  -6  -4    2.90    1.90
   4   6  -4    7.00    1.80
  -5  -6   4   11.90    1.90
  -5  -6   4   12.30    1.30
   5   6   4   12.20    1.60
   5   6  -4   10.20    2.40
   5   6  -4   12.40    1.70
  -5  -6  -4   11.30    2.10
  -6  -6   4    2.40    1.20
  -6  -6   4    1.90    0.60
   6   6  -4    1.40    2.60
  -6  -6  -4    2.10    1.40
   6   6  -4    2.30    1.00
  -7  -6   4    0.50    1.00
  -7  -6   4    0.90    0.50
  -7  -6  -4    1.20    1.10
   7   6  -4    1.00    0.90
  -8  -6   4   11.50    1.70
  -8  -6  -4   12.10    2.00
   8   6  -4   12.70    1.40
  -7   6   5    3.10    0.50
  -7   6   5    3.40    0.70
  -7   6   5    4.10    0.50
  -7   6  -5    2.30    0.80
   7  -6  -5    4.20    1.50
  -6   6   5    6.50    0.70
  -6   6   5    7.20    0.80
  -6   6   5    6.60    1.00
   6  -6  -5    5.70    1.60
  -5   6   5    1.30    0.50
  -5   6   5    0.70    0.50
   5  -6   5    2.00    1.20
   5  -6  -5    0.80    1.80
   5  -6  -5    2.30    1.50
  -5   6  -5   -0.10    0.70
  -4   6   5    0.60    0.50
  -4   6   5    0.60    0.50
   4  -6   5    1.40    1.20
  -4   6  -5    1.20    0.70
   4  -6  -5   -0.20    1.80
  -3   6   5   31.60    3.00
  -3   6   5   32.90    2.70
  -3   6   5   31.60    2.60
  -3   6   5   40.30    3.10
  -3   6  -5   33.80    2.80
   3  -6  -5   33.20    3.10
  -2   6   5   39.00    2.90
  -2   6   5   33.90    3.40
   2  -6   5   38.20    3.40
  -2   6   5   34.70    3.00
   2  -6  -5   43.40    3.30
  -1   6   5    3.50    0.70
   1  -6   5    4.80    1.30
  -1   6   5    3.30    1.60
   1  -6   5    3.40    1.20
   1  -6  -5    2.70    1.10
   0  -6   5    6.30    1.40
   0   6   5    6.90    2.10
   0   6   5    5.20    0.80
   0  -6   5    3.10    2.40
   0  -6   5    6.60    1.50
   0   6   5    4.60    0.90
   0   6  -5    4.10    0.70
   0  -6  -5    6.60    1.20
   1   6   5    3.00    0.70
  -1  -6   5    4.60    1.30
  -1  -6   5    2.90    1.10
  -1  -6   5    1.10    1.80
  -2  -6   5   41.90    3.50
  -2  -6   5   40.30    3.30
   2   6   5   35.60    3.00
  -2  -6   5   34.40    3.60
   2   6  -5   37.00    3.20
  -3  -6   5   27.80    3.10
   3   6   5   34.30    2.60
  -3  -6   5   31.70    2.90
  -3  -6   5   29.80    2.60
   3   6  -5   37.70    3.10
  -4  -6   5    1.20    0.60
  -4  -6   5    0.50    0.80
   4   6   5    1.20    0.60
   4   6  -5    0.40    1.20
  -4  -6  -5   -2.10    1.50
  -5  -6   5    0.00    0.90
  -5  -6   5    2.00    0.60
   5   6   5    1.20    0.60
   5   6  -5   -1.30    1.70
   5   6  -5    3.30    1.10
  -6  -6   5    8.00    1.40
  -6  -6   5    7.40    0.90
   6   6  -5   10.00    1.50
  -7  -6   5    2.00    0.40
  -7  -6   5    2.30    0.80
  -5   6   6    0.30    0.30
   5  -6   6    1.10    1.00
  -5   6   6    0.50    0.50
  -5   6  -6    0.10    0.50
  -4   6   6    1.80    0.50
   4  -6   6    2.80    0.90
  -4   6  -6    1.90    0.70
  -3   6   6    0.40    1.30
  -3   6   6    2.10    0.50
  -3   6   6    1.30    0.90
   3  -6   6    2.60    0.90
   3  -6  -6    1.20    1.40
  -3   6  -6    3.20    1.30
   2  -6   6    0.50    1.00
  -2   6   6    0.90    1.40
  -2   6   6    1.90    0.90
  -2   6   6    1.10    0.50
   2  -6   6    2.10    0.90
   2  -6  -6    3.10    1.30
  -1   6   6    1.90    0.50
   1  -6   6    1.90    0.80
   1  -6   6    3.00    0.90
  -1   6   6    3.90    2.70
   0   6   6    0.20    0.40
   0   6   6    0.90    1.10
   0  -6   6    0.00    0.70
   0  -6   6    2.70    3.10
   0   6   6    0.80    2.50
   0  -6   6    0.50    1.00
  -1  -6   6    1.80    1.20
   1   6   6    2.30    0.50
  -1  -6   6    2.70    0.80
  -1  -6   6    3.10    2.30
   2   6   6    0.50    0.50
  -2  -6   6    1.80    1.90
  -2  -6   6    0.70    0.70
   2   6  -6    2.00    1.30
   3   6   6    2.20    0.50
   3   6   6    3.40    0.70
  -3  -6   6    1.60    1.60
  -3  -6   6    1.10    0.70
   3   6  -6    2.20    1.50
  -4  -6   6    2.40    0.80
   4   6   6    2.90    0.70
  -4  -6   6    2.10    0.60
  -5  -6   6    0.30    0.40
  -5  -6   6    0.90    0.60
  -3   6   7    1.70    0.60
  -3   6   7    2.70    0.40
   3  -6   7    2.80    0.80
  -3   6  -7    2.20    1.20
  -2   6   7    1.00    0.30
  -2   6   7    1.40    0.50
  -1   6   7    1.70    0.40
  -1   6   7    2.90    0.70
   1  -6   7    2.30    0.80
  -1   6  -7    2.60    0.60
   0   6   7    0.00    1.20
   0  -6   7   -0.10    0.50
   0   6   7   -0.20    0.40
   0  -6   7    0.50    1.00
   1   6   7    1.70    0.50
  -1  -6   7    2.40    0.60
   1   6   7    2.50    1.10
   2   6   7    2.90    1.00
  -2  -6   7    1.20    0.40
  -3  -6   7    1.90    0.50
  -9   7   0    1.40    0.60
  -8   7   0    2.10    1.00
   8  -7   0    5.10    2.10
  -8   7   0    1.00    0.50
  -7   7   0    6.50    1.00
  -7   7   0    6.60    1.00
  -7   7   0    6.60    1.40
   7  -7   0    2.60    3.00
  -7   7   0    6.30    1.00
  -6   7   0   59.79    4.60
  -6   7   0   62.29    4.70
  -6   7   0   59.49    4.50
  -6   7   0   63.99    5.00
  -5   7   0    5.80    1.10
  -5   7   0    6.70    1.00
   4  -7   0   60.59    6.50
   3  -7   0  334.77   22.40
  -3   7   0  293.27   22.40
   3  -7   0  333.67   23.10
  -3   7   0  305.67   23.00
  -2   7   0    9.60    0.90
   2  -7   0    9.30    1.80
  -2   7   0    9.30    2.00
   2  -7   0    9.00    2.40
   2  -7   0    7.20    1.20
   2  -7   0    4.40    5.10
   2  -7   0   10.50    1.20
   2  -7   0   22.60   11.40
  -2   7   0    8.70    1.40
  -2   7   0   11.30    1.50
   2  -7   0    8.80    1.90
  -1   7   0  308.17   22.30
   1  -7   0  311.47   22.80
   1  -7   0  300.67   25.40
  -1   7   0  314.27   22.80
   1  -7   0  328.77   26.40
   1  -7   0  348.57   22.40
   1  -7   0  298.27   23.00
   1  -7   0  329.07   23.00
  -1   7   0  332.37   22.20
   1  -7   0  301.17   22.20
   0  -7   0   -0.50    1.20
   0  -7   0    1.30    0.50
   0  -7   0    0.00    0.50
   0   7   0    0.10    1.20
   0   7   0   -0.10    0.50
   0   7   0    0.50    0.50
   0  -7   0    0.70    1.00
   0  -7   0   -0.70    4.00
   0  -7   0    2.30    1.50
   0   7   0   -0.40    0.90
  -1  -7   0  328.47   22.40
  -1  -7   0  301.47   25.20
   1   7   0  331.47   23.20
  -1  -7   0  311.17   22.20
  -1  -7   0  306.57   23.10
  -1  -7   0  326.97   22.80
   1   7   0  313.07   22.90
   1   7   0  325.47   22.40
   1   7   0  318.87   26.20
  -1  -7   0  286.27   23.00
   1   7   0  337.27   22.30
   2   7   0    8.50    1.50
   2   7   0   17.10    6.80
   2   7   0   10.50    1.90
   2   7   0    9.10    2.30
  -2  -7   0    9.00    0.90
  -2  -7   0    7.30    1.50
   2   7   0   11.00    2.30
  -2  -7   0    8.30    5.40
  -2  -7   0    7.40    2.00
  -2  -7   0   10.10    1.50
   2   7   0    9.30    1.20
   3   7   0  343.17   24.10
   3   7   0  345.27   24.80
  -3  -7   0  334.47   23.80
  -3  -7   0  318.27   23.70
   3   7   0  343.97   25.50
   3   7   0  363.06   24.90
   4   7   0   63.39    6.20
   4   7   0   70.69    8.50
   4   7   0   52.59    4.60
  -5  -7   0    7.90    1.30
  -5  -7   0    6.30    2.20
  -5  -7   0    5.50    1.10
   5   7   0    6.00    8.80
   5   7   0    5.60    1.50
  -6  -7   0   68.59    5.10
   6   7   0   63.29    5.20
  -6  -7   0   67.09    5.80
  -6  -7   0   62.09    4.90
  -7  -7   0    5.10    2.00
   7   7   0    9.70    2.00
  -7  -7   0    7.00    1.30
   8   7   0    2.10    1.20
  -8  -7   0    1.40    0.80
  -8  -7   0    1.30    1.50
  -9  -7   0    1.60    0.70
   9   7   0    2.30    1.20
  -9   7   1   11.40    0.90
  -9   7   1    8.60    1.10
  -9   7  -1    8.90    0.90
  -8   7   1   12.70    1.30
  -8   7   1    9.60    1.60
  -8   7   1   14.20    1.20
   8  -7  -1    9.60    2.10
  -8   7  -1   12.60    1.20
  -7   7   1   59.39    4.30
  -7   7   1   56.99    4.30
  -7   7   1   58.99    4.70
  -7   7  -1   55.89    4.40
  -6   7   1    5.90    0.90
  -6   7   1    5.70    0.90
  -6   7   1    3.90    1.30
  -6   7   1    6.10    1.00
   6  -7  -1    5.80    2.00
  -6   7  -1    5.30    1.00
  -6   7  -1    7.60    1.90
  -5   7   1   25.60    2.30
  -5   7   1   27.30    2.20
  -5   7   1   27.80    2.20
  -5   7  -1   27.50    2.40
  -5   7  -1   25.00    2.30
   5  -7  -1   24.90    3.50
   4  -7  -1   55.69    4.90
  -4   7  -1   54.69    6.00
  -3   7   1  145.19    9.90
   3  -7   1  143.59   10.20
   3  -7   1  131.89   11.30
  -3   7   1  152.38   11.70
   3  -7  -1  153.48   11.40
   3  -7  -1  144.59   11.00
   3  -7  -1  143.79   10.20
  -3   7  -1  141.59   10.20
  -3   7  -1  133.89   10.80
   3  -7  -1  130.39   10.40
   3  -7  -1  120.19   10.30
   2  -7   1   74.19    7.30
  -2   7   1   87.49    6.50
  -2   7   1   92.39    6.30
   2  -7   1   90.29    6.70
  -2   7   1   85.99    7.10
   2  -7   1   89.79   11.30
  -2   7   1   74.29    6.80
   2  -7   1   78.29    7.70
   2  -7   1   98.49    6.60
   2  -7  -1   86.19    6.30
  -2   7  -1   91.89    6.20
   2  -7  -1   94.79    6.50
   2  -7  -1   85.09    8.40
   2  -7  -1  102.99    7.30
   2  -7  -1   88.99   16.20
  -2   7  -1   83.39    6.20
   2  -7  -1   86.39   13.60
   1  -7   1  283.97   23.00
   1  -7   1  273.67   20.00
  -1   7   1  274.47   20.60
  -1   7   1  304.27   20.60
   1  -7   1  248.18   20.80
  -1   7   1  290.77   20.00
  -1   7   1  272.07   20.10
   1  -7   1  294.77   20.20
   1  -7  -1  337.07   26.30
   1  -7  -1  279.17   20.00
   1  -7  -1  290.37   20.10
  -1   7  -1  267.67   20.00
  -1   7  -1  296.77   24.50
   1  -7  -1  301.07   20.70
   1  -7  -1  282.47   24.50
  -1   7  -1  296.27   20.10
   0   7   1    3.80    0.70
   0  -7   1    2.20    0.90
   0  -7   1    0.80    2.00
   0   7   1    4.90    1.30
   0   7   1    6.00    0.90
   0  -7   1    2.60    1.50
   0  -7   1    4.10    4.40
   0   7   1    3.70    1.10
   0  -7   1    4.80    0.80
   0   7  -1    4.50    0.80
   0   7  -1    3.30    1.90
   0   7  -1    2.80    0.70
   0  -7  -1   -6.20    6.40
   0  -7  -1    4.20    1.30
   0  -7  -1    5.20    0.70
   0  -7  -1    5.70    1.80
   0  -7  -1    1.50    1.70
   0   7  -1    2.50    1.40
   0  -7  -1    3.90    0.70
   0   7  -1    4.40    1.00
   0  -7  -1   -4.00    5.20
  -1  -7   1  291.57   21.00
   1   7   1  286.67   21.30
   1   7   1  300.97   20.70
   1   7   1  284.07   20.80
  -1  -7   1  293.37   20.70
   1   7   1  305.87   21.50
   1   7   1  294.57   21.20
  -1  -7   1  258.37   23.80
  -1  -7  -1  290.97   20.60
  -1  -7  -1  308.27   21.50
  -1  -7  -1  310.87   25.90
   1   7  -1  295.17   20.80
  -1  -7  -1  293.97   21.70
   1   7  -1  279.07   21.60
   1   7  -1  310.87   21.20
  -1  -7  -1  270.77   24.70
   1   7  -1  304.67   20.90
   1   7  -1  317.07   25.30
  -1  -7  -1  268.17   21.40
  -1  -7  -1  326.67   20.90
  -2  -7   1   91.69    6.90
  -2  -7   1   99.09    7.40
  -2  -7   1  101.59   13.10
   2   7   1   97.79    8.10
   2   7   1   93.39    7.60
  -2  -7   1   87.19    7.30
   2   7   1   97.19    7.50
   2   7   1   99.29    7.10
   2   7   1   90.39    7.00
  -2  -7  -1   95.49    8.00
  -2  -7  -1   97.79    7.70
   2   7  -1  101.39   14.40
   2   7  -1  108.29    7.70
   2   7  -1  100.39    7.20
  -2  -7  -1   91.89    6.80
   2   7  -1   92.69    7.00
  -2  -7  -1  105.39    7.20
  -2  -7  -1  113.29   14.90
   2   7  -1   86.69    8.20
  -2  -7  -1   77.09   13.70
   3   7   1  164.58   11.80
   3   7   1  143.39   10.80
  -3  -7   1  117.39   10.50
   3   7   1  139.19   10.10
   3   7   1  159.28   10.70
  -3  -7   1  135.79    9.90
   3   7  -1  157.98   11.10
   3   7  -1  132.59   11.60
   3   7  -1  142.09   10.20
   3   7  -1  125.89   10.00
   3   7  -1  156.58   10.30
  -3  -7  -1  119.19   11.30
   3   7  -1  122.09   12.40
  -3  -7  -1  133.09   10.20
   4   7   1   71.19    7.10
   4   7   1   79.39    9.50
   4   7  -1   82.39    7.20
   4   7  -1   58.49   10.80
   4   7  -1   56.49    5.10
  -5  -7   1   28.90    3.20
  -5  -7   1   31.60    2.50
  -5  -7   1   26.40    2.70
  -5  -7  -1   32.10    2.70
   5   7  -1   16.50   15.00
  -5  -7  -1   31.10    3.70
  -6  -7   1    6.50    1.30
  -6  -7   1    8.80    2.10
  -6  -7   1    6.20    1.20
  -6  -7  -1    7.80    1.90
  -6  -7  -1    7.60    2.30
   6   7  -1    5.20    1.40
  -7  -7   1   61.49    4.70
  -7  -7   1   55.89    5.30
  -7  -7   1   54.09    4.60
  -7  -7  -1   66.09    4.80
   7   7  -1   61.79    4.90
  -8  -7   1   11.90    1.50
  -8  -7   1    8.90    2.10
   8   7  -1   15.00    1.70
  -8  -7  -1   12.20    1.70
  -9  -7   1   10.50    1.30
   9   7  -1   13.10    1.60
  -9   7   2    1.40    0.30
  -9   7   2    1.50    0.40
  -9   7  -2    1.40    0.30
   9  -7  -2    1.70    1.20
  -8   7   2    0.60    0.90
  -8   7   2   -0.10    0.60
   8  -7  -2    0.80    1.20
  -8   7  -2    0.70    0.70
  -7   7   2   29.70    2.10
  -7   7   2   25.00    2.10
  -7   7   2   23.30    2.40
  -7   7  -2   24.30    2.10
   7  -7  -2   22.60    4.60
  -6   7   2   71.89    4.60
  -6   7   2   56.19    4.70
  -6   7   2   67.89    4.60
  -6   7   2   61.79    4.50
  -6   7  -2   58.59    4.70
   6  -7  -2   50.29    5.30
  -5   7   2   16.70    1.50
  -5   7   2   13.30    1.50
  -5   7   2   14.90    1.50
  -5   7   2   16.90    1.90
  -5   7  -2   16.10    1.60
   5  -7  -2   11.10    2.40
  -4   7   2   15.80    1.30
  -4   7   2   13.90    1.50
  -4   7   2   15.30    1.50
   4  -7  -2   18.60    2.10
   4  -7  -2   11.10    2.30
  -4   7  -2   14.20    1.60
   3  -7   2   92.79    7.80
  -3   7   2   93.99    6.50
   3  -7  -2   90.19    7.00
   3  -7  -2   83.79    6.60
   2  -7   2   87.09    7.10
  -2   7   2   93.89    6.70
  -2   7   2   87.29    7.00
  -2   7   2   97.19    7.30
   2  -7  -2   88.19    6.70
   2  -7  -2   93.19    8.50
   2  -7  -2   95.29    7.00
  -2   7  -2   90.39    8.20
   2  -7  -2   98.39    8.00
   1  -7   2   89.99   13.60
  -1   7   2   87.39    7.30
  -1   7   2   95.79   17.30
   1  -7   2   80.89    6.70
  -1   7   2   87.39    6.30
  -1   7   2   84.59    7.00
   1  -7   2   85.19    6.30
  -1   7   2   83.69    6.50
  -1   7   2   84.79    7.30
  -1   7  -2   88.49    6.50
   1  -7  -2   64.69   14.40
  -1   7  -2   82.09    6.10
  -1   7  -2  107.79   15.50
   1  -7  -2   80.39    7.60
   1  -7  -2   86.19    6.20
   1  -7  -2   96.59    7.30
   0   7   2    4.90    1.80
   0   7   2    7.30    1.90
   0   7   2    7.30    1.10
   0   7   2    4.50    1.70
   0  -7   2    1.50    6.60
   0   7   2    7.90    1.20
   0  -7   2    8.10    1.20
   0  -7   2    7.80    1.50
   0  -7  -2    8.40   10.00
   0  -7  -2    6.80    1.10
   0   7  -2   11.40    1.90
   0   7  -2    2.00    7.60
   0  -7  -2    6.60    1.70
   0   7  -2    6.80    1.10
   0  -7  -2    8.50    0.90
   0   7  -2    7.20    1.80
  -1  -7   2   78.29    7.00
   1   7   2   89.89    6.60
   1   7   2   87.89    7.60
  -1  -7   2   92.29    6.50
  -1  -7   2  104.39   15.10
   1   7   2   81.59    6.60
   1   7   2   79.59    7.30
   1   7  -2   91.19    6.50
  -1  -7  -2  100.39   17.70
  -1  -7  -2   93.09    6.70
   1   7  -2  103.99   16.50
   1   7  -2  102.29    7.20
   1   7  -2   75.09    8.30
   1   7  -2   95.19    6.90
  -1  -7  -2   94.19    7.60
  -1  -7  -2   89.59    6.30
  -1  -7  -2   60.99   12.60
   2   7   2   96.49    8.80
   2   7   2   85.99    8.30
  -2  -7   2   97.19    7.30
   2   7   2   92.99    7.40
   2   7   2   85.89    8.10
   2   7  -2   95.79    9.80
  -2  -7  -2  109.29    8.90
   2   7  -2  114.89    7.60
   2   7  -2  107.69    8.00
   2   7  -2  118.59    8.50
   2   7  -2   90.79    7.30
  -2  -7  -2  113.69    7.90
   2   7  -2  100.69    7.40
  -3  -7   2   88.29    7.00
   3   7   2  106.19    9.60
   3   7   2  100.19    8.80
   3   7   2  104.49    7.00
   3   7  -2   84.99    7.10
   3   7  -2  107.89    7.60
   3   7  -2   91.89   11.50
   3   7  -2   95.99    7.20
  -4  -7   2   17.20    1.60
  -4  -7   2   21.30    2.60
  -4  -7   2   16.80    1.70
  -4  -7  -2   16.80    2.80
   4   7  -2   18.80    2.60
  -4  -7  -2   19.50    2.30
   4   7  -2   15.80    1.90
  -5  -7   2   14.10    1.70
  -5  -7   2   20.70    2.60
  -5  -7   2   18.80    1.70
  -5  -7   2   16.20    2.00
   5   7  -2   15.00    1.90
  -5  -7  -2   17.10    2.20
  -6  -7   2   66.09    5.40
  -6  -7   2   71.99    5.90
  -6  -7   2   69.79    5.20
   6   7  -2   66.29    5.40
  -6  -7  -2   75.69    5.50
  -7  -7   2   28.00    2.50
  -7  -7   2   28.90    3.10
  -7  -7   2   24.40    2.30
   7   7  -2   24.70    3.20
  -7  -7  -2   32.60    2.80
  -8  -7   2   -0.10    1.20
  -8  -7   2    1.40    0.80
  -8  -7   2    0.40    0.60
   8   7  -2    1.50    0.90
   9   7  -2    4.60    0.90
  -9  -7  -2    3.00    0.80
  -8   7   3    2.10    0.40
  -8   7   3    2.20    0.60
  -8   7   3    2.70    0.40
  -8   7  -3    1.50    0.50
   8  -7  -3    2.10    1.30
  -7   7   3   13.70    1.30
  -7   7   3   14.30    1.60
  -7   7   3   14.80    1.40
   7  -7  -3   12.90    2.20
  -7   7  -3   14.70    1.40
  -6   7   3    2.50    0.70
  -6   7   3    4.10    0.70
  -6   7   3    3.90    0.70
  -6   7  -3    3.70    0.80
   6  -7  -3    1.90    1.50
  -5   7   3    0.10    0.60
  -5   7   3    1.90    0.70
  -5   7   3    1.30    0.70
   5  -7  -3   -1.40    1.30
   5  -7  -3    2.00    1.90
  -5   7  -3    0.20    0.80
  -4   7   3    7.50    1.10
  -4   7   3    7.70    1.10
  -4   7   3    8.10    1.30
  -4   7   3    7.50    1.20
  -4   7  -3    9.90    1.30
   4  -7  -3   12.10    2.90
   4  -7  -3    7.30    1.90
  -3   7   3   67.89    5.20
  -3   7   3   72.59    5.20
   3  -7  -3   72.39    5.40
  -3   7  -3   71.39    5.30
  -2   7   3    3.20    3.20
   2  -7   3    0.80    2.70
  -2   7   3    1.50    0.80
   2  -7   3    3.00    1.40
   2  -7  -3    1.40    0.70
   2  -7  -3   -1.00    2.00
   2  -7  -3    2.00    1.50
  -1   7   3   75.09    7.70
  -1   7   3   76.29    5.70
  -1   7   3   78.89    7.60
  -1   7   3   61.79    6.40
  -1   7   3   77.59    5.60
   1  -7   3   76.49    6.10
   1  -7  -3   76.79    5.60
   1  -7  -3   90.89    8.40
   1  -7  -3   86.09    6.40
  -1   7  -3   75.89    5.50
   0   7   3   32.60    5.10
   0  -7   3   29.80    2.80
   0   7   3   28.20    2.40
   0   7   3   27.50    5.40
   0   7   3   30.60    4.90
   0   7   3   31.90    2.60
   0   7  -3   23.60    3.50
   0  -7  -3   39.30    5.50
   0  -7  -3   29.40    2.40
   0   7  -3   30.50    2.40
   0  -7  -3   31.40    3.50
   1   7   3   78.39    5.90
   1   7   3   80.19    6.30
  -1  -7   3   76.79    6.10
  -1  -7   3   97.99    7.40
   1   7   3   71.09    8.10
   1   7   3   73.79    7.80
   1   7  -3   75.79    6.00
   1   7  -3   96.39    6.80
  -1  -7  -3   95.29    8.60
  -1  -7  -3   81.19    5.80
   1   7  -3   85.49    6.00
   1   7  -3   68.99    7.70
   2   7   3   -5.00    3.70
   2   7   3    4.10    3.50
  -2  -7   3   -4.20    3.90
   2   7   3    2.00    0.70
  -2  -7   3    1.30    1.30
  -2  -7   3    1.30    0.90
   2   7  -3    2.20    0.90
   2   7  -3    1.60    2.20
   2   7  -3   -0.30    3.00
   2   7  -3    2.90    1.00
   3   7   3   68.39   10.00
  -3  -7   3   67.79    5.40
   3   7   3   77.39    5.40
  -3  -7   3   78.29    5.70
  -3  -7  -3   65.79    6.00
   3   7  -3   78.09    5.70
   4   7   3   10.40    1.40
  -4  -7   3   10.90    1.80
  -4  -7   3    8.10    1.40
  -4  -7   3   10.10    1.30
   4   7  -3   10.00    1.50
  -4  -7  -3   10.50    2.00
   4   7  -3    9.00    2.10
  -5  -7   3    0.80    1.30
  -5  -7   3    2.20    0.70
   5   7  -3    0.50    0.90
   5   7  -3    1.10    2.60
  -5  -7  -3    0.50    1.40
  -6  -7   3    3.40    0.80
  -6  -7   3    5.60    1.50
  -6  -7   3    2.90    1.10
  -6  -7  -3    3.00    1.30
   6   7  -3    4.00    1.20
  -7  -7   3   17.30    2.40
  -7  -7   3   21.40    2.50
  -7  -7   3   16.70    1.70
   7   7  -3   21.40    2.10
  -8  -7   3    1.20    0.70
  -8  -7   3    1.60    0.40
  -8  -7   3    1.80    1.00
  -8  -7  -3    1.20    0.80
  -8   7   4    0.10    0.20
  -8   7   4    0.10    0.40
  -8   7   4   -0.10    0.50
   8  -7  -4    0.60    0.90
  -8   7  -4    0.60    0.50
  -7   7   4    5.80    0.70
  -7   7   4    6.00    0.70
  -7   7   4    6.20    0.70
  -7   7   4    4.10    0.90
  -7   7  -4    6.80    0.90
   7  -7  -4    4.70    1.30
  -6   7   4    9.20    1.10
  -6   7   4   10.00    1.00
  -6   7   4   10.00    1.10
  -6   7  -4    9.00    1.20
   6  -7  -4    8.60    1.90
  -5   7   4    1.20    0.70
   5  -7   4    2.00    1.70
  -5   7   4    1.60    0.70
  -5   7   4    1.20    0.50
   5  -7  -4    0.80    1.40
  -5   7  -4    0.10    0.70
   5  -7  -4    4.70    1.90
   4  -7   4   10.80    2.10
  -4   7   4    6.30    0.90
  -4   7   4    6.60    1.10
  -4   7   4    9.10    1.20
  -4   7   4    6.80    1.10
  -4   7  -4    6.90    1.20
   4  -7  -4    7.40    1.60
   4  -7  -4    5.40    2.30
  -3   7   4   44.10    3.30
  -3   7   4   44.10    3.20
  -3   7   4   43.50    3.40
  -3   7   4   39.00    3.40
  -3   7  -4   43.70    3.40
   3  -7  -4   44.80    3.50
   3  -7  -4   35.00    3.90
  -2   7   4   27.50    2.20
  -2   7   4   27.80    2.10
  -2   7   4   26.00    2.50
   2  -7  -4   25.60    2.40
   2  -7  -4   19.60    3.30
  -1   7   4    9.80    1.20
  -1   7   4    7.70    1.60
   1  -7   4   11.30    1.80
   1  -7   4   11.70    2.40
  -1   7   4    9.20    1.10
  -1   7   4   10.10    1.40
   1  -7  -4   10.50    1.40
   0  -7   4    1.30    1.00
   0   7   4   -0.20    1.30
   0  -7   4   -0.40    1.50
   0  -7   4    0.60    1.30
   0   7   4    1.30    0.60
   0  -7  -4    0.60    0.80
   0   7  -4   -0.60    0.70
   1   7   4    9.40    2.20
   1   7   4    9.20    1.10
  -1  -7   4    7.50    2.60
  -1  -7   4    9.80    1.60
  -1  -7  -4    7.30    2.00
  -1  -7  -4    7.80    0.90
   1   7  -4   10.50    1.40
  -2  -7   4   28.60    2.90
  -2  -7   4   27.70    2.80
  -2  -7   4   27.70    2.70
   2   7   4   27.90    2.30
   2   7  -4   28.30    2.60
  -3  -7   4   40.40    3.80
  -3  -7   4   41.60    3.50
   3   7   4   46.50    3.50
  -3  -7   4   45.20    3.80
   3   7  -4   48.30    3.90
   3   7  -4   49.40    3.70
  -4  -7   4    6.70    1.40
  -4  -7   4    6.20    1.00
   4   7   4    7.90    1.20
   4   7  -4    8.90    2.00
  -4  -7  -4    4.50    1.80
   4   7  -4    8.40    1.40
  -5  -7   4    1.10    0.60
  -5  -7   4    1.40    1.10
   5   7   4    1.90    0.90
  -5  -7  -4    0.40    1.50
   5   7  -4    0.90    1.00
   5   7  -4    4.40    2.30
  -6  -7   4    9.20    1.20
  -6  -7   4   10.00    1.70
   6   7   4   11.10    1.40
   6   7  -4    8.00    2.90
   6   7  -4   12.00    1.50
  -7  -7   4    9.40    1.50
  -7  -7   4    6.10    0.80
   7   7  -4    7.40    1.20
  -7  -7  -4    9.80    1.70
  -8  -7   4    0.10    0.90
  -8  -7   4   -0.50    0.30
  -8  -7  -4    1.30    1.00
   8   7  -4    0.50    0.70
  -7   7   5    8.90    1.00
  -7   7   5   10.90    0.90
  -7   7   5   10.10    0.90
  -7   7  -5    8.70    1.20
  -6   7   5    3.10    0.50
  -6   7   5    2.20    0.60
  -6   7   5    1.80    0.40
   6  -7  -5    4.20    1.80
  -6   7  -5    1.40    0.50
   5  -7   5    6.00    1.30
  -5   7   5    3.50    0.70
   5  -7  -5    6.80    1.90
   5  -7  -5    4.00    1.70
  -5   7  -5    3.20    0.90
   4  -7   5   10.60    1.70
  -4   7   5    9.50    1.10
  -4   7   5    8.00    1.10
   4  -7  -5    8.30    3.10
   4  -7  -5   10.30    1.90
  -4   7  -5   10.20    1.30
  -3   7   5   15.50    1.60
  -3   7   5   19.50    2.20
  -3   7   5   16.10    2.10
   3  -7   5   20.90    2.20
  -3   7   5   17.10    1.60
   3  -7  -5   20.10    2.20
  -3   7  -5   16.60    1.80
  -2   7   5    0.70    1.30
   2  -7   5    1.10    1.30
  -2   7   5    2.10    0.60
  -2   7   5    1.80    0.70
  -2   7   5    1.80    1.70
   2  -7   5    1.70    1.00
   2  -7  -5    0.40    1.00
  -1   7   5   17.50    2.50
  -1   7   5   19.20    1.70
   1  -7   5   22.60    2.20
   1  -7   5   16.60    2.20
   1  -7  -5   19.30    2.00
   0   7   5    8.30    1.10
   0   7   5    9.60    1.10
   0  -7   5   12.50    2.70
   0   7   5   11.10    2.30
   0  -7   5   10.50    1.70
   0  -7   5    9.00    1.60
   0  -7  -5    9.60    1.40
   1   7   5   14.50    3.40
   1   7   5   18.00    1.70
  -1  -7   5   21.40    2.30
  -1  -7   5   19.80    2.00
  -1  -7   5   18.30    3.10
  -2  -7   5    1.30    1.30
   2   7   5    1.20    0.50
  -2  -7   5    0.40    0.80
  -2  -7   5    0.90    1.60
   2   7  -5    0.80    1.00
  -2  -7  -5    0.90    1.60
  -3  -7   5   14.00    2.40
   3   7   5   17.00    1.50
  -3  -7   5   15.00    1.90
  -3  -7   5   14.60    1.60
   3   7  -5   15.60    2.10
   4   7   5    9.10    1.10
  -4  -7   5    9.10    1.50
  -4  -7   5    9.30    1.70
  -4  -7   5    8.50    1.10
   4   7  -5    5.30    1.70
   5   7   5    4.00    0.90
  -5  -7   5    4.90    1.10
   5   7  -5    6.80    1.60
   5   7  -5    3.50    1.80
  -5  -7  -5    3.60    1.60
  -6  -7   5    2.30    0.50
   6   7   5    3.90    0.90
  -6  -7   5    1.90    0.70
   6   7  -5    3.20    1.20
  -6  -7  -5    1.00    1.20
  -7  -7   5   10.70    1.30
  -7  -7   5    9.00    0.90
  -5   7   6    0.10    0.30
  -5   7   6    0.30    0.40
   5  -7   6   -0.20    0.90
  -5   7   6    0.70    0.50
  -5   7  -6    0.90    0.50
  -4   7   6    0.10    0.40
   4  -7   6    0.40    0.80
  -4   7  -6    0.30    0.60
  -3   7   6    2.60    0.90
   3  -7   6    2.80    0.90
  -3   7   6    1.80    1.40
   3  -7  -6    4.50    1.50
  -3   7  -6    2.70    0.90
  -2   7   6    1.70    0.50
  -2   7   6    3.30    1.00
   2  -7   6    2.00    0.90
  -2   7   6    2.60    1.50
   2  -7   6    3.20    1.00
  -2   7  -6    2.60    0.80
   2  -7  -6    2.60    1.40
   1  -7   6    1.00    0.90
   1  -7   6    0.60    0.80
  -1   7   6   -0.50    1.80
  -1   7   6    1.10    0.50
   0  -7   6    3.60    3.30
   0  -7   6    1.40    0.70
   0   7   6    2.20    0.50
   0   7   6    4.50    2.50
   0  -7   6    1.70    0.90
  -1  -7   6    1.10    0.70
   1   7   6    0.40    0.40
  -1  -7   6    0.50    1.00
  -1  -7   6   -0.30    2.30
   2   7   6    0.90    0.50
  -2  -7   6    1.10    0.70
  -2  -7   6   -0.10    1.90
   2   7   6    1.70    0.60
   2   7  -6    0.80    1.30
   3   7   6    2.10    0.50
  -3  -7   6    4.30    1.80
   3   7   6    2.70    0.60
   3   7  -6    2.50    1.50
  -4  -7   6    0.50    0.60
  -4  -7   6    0.80    0.60
   4   7   6    0.20    0.50
  -5  -7   6    0.30    0.60
   3  -7   7    3.10    0.80
  -3   7   7    3.40    0.50
  -3   7  -7    2.30    0.60
  -2   7   7    0.30    0.50
  -2   7   7   -0.20    0.30
   2  -7   7   -0.10    0.60
  -2   7  -7   -0.10    0.40
  -1   7   7    1.00    0.50
  -1   7   7    1.10    0.30
   1  -7   7    0.40    0.60
   1  -7   7   -0.10    0.90
  -1   7  -7    1.00    0.50
   0   7   7    7.00    0.70
   0  -7   7    6.10    0.90
   0  -7   7    4.00    1.20
   1   7   7    1.20    1.00
   1   7   7    1.00    0.40
  -1  -7   7    1.20    0.50
  -2  -7   7    0.50    0.40
   2   7   7    0.60    0.80
   3   7   7    5.90    1.10
  -9   8   0   12.50    1.10
  -9   8   0   12.60    1.60
  -8   8   0    6.60    0.90
   8  -8   0    7.40    2.20
  -7   8   0   19.60    1.90
   7  -8   0   18.20    3.30
  -7   8   0   21.30    2.30
  -7   8   0   19.30    1.80
  -7   8   0   17.70    1.70
  -6   8   0    8.90    1.40
  -6   8   0   11.10    1.80
   6  -8   0    7.80    2.60
  -6   8   0    6.30    1.10
  -5   8   0   51.09    3.80
  -5   8   0   48.80    3.80
   5  -8   0   50.69    5.10
  -5   8   0   50.99    4.00
   4  -8   0  116.29    9.00
   3  -8   0   50.99    5.60
   3  -8   0   60.79    4.40
  -3   8   0   56.49    6.00
  -3   8   0   50.89    4.40
  -2   8   0   49.30    4.40
   2  -8   0   59.89    5.30
   2  -8   0   68.99   12.10
  -2   8   0   53.79    4.00
  -2   8   0   51.89    4.30
   2  -8   0   64.99    9.50
   2  -8   0   58.49    5.20
   2  -8   0   51.29    4.20
   2  -8   0   64.19    4.40
   1  -8   0   49.00    9.70
   1  -8   0   50.99    3.90
  -1   8   0   53.39    3.90
   1  -8   0   51.49    5.00
  -1   8   0   52.49    4.10
   1  -8   0   57.99   10.40
   1  -8   0   52.29    5.30
   0  -8   0  152.88   16.60
   0  -8   0  141.39   11.10
   0  -8   0  150.98   10.20
   0   8   0  148.29   10.90
   0  -8   0  134.99   10.90
   0   8   0  149.39   10.00
   0   8   0  127.89   10.90
   0  -8   0  154.88   15.00
   0   8   0  121.69   10.20
  -1  -8   0   53.79    5.20
   1   8   0   54.39    3.90
  -1  -8   0   51.79    4.10
   1   8   0   48.80    4.00
  -1  -8   0   46.70    4.90
   1   8   0   51.29    5.00
  -1  -8   0   57.79    8.50
  -1  -8   0   44.30    5.60
  -1  -8   0   54.79    3.80
   1   8   0   55.19    4.90
   1   8   0   28.30    8.60
   2   8   0   64.19    5.30
   2   8   0   56.69    4.50
   2   8   0   58.69    6.30
  -2  -8   0   59.99    5.30
   2   8   0   52.79    5.90
  -2  -8   0   59.19    4.70
  -2  -8   0   58.09    4.20
   2   8   0   57.29    4.50
   2   8   0   42.40   10.10
  -2  -8   0   64.19    9.60
  -3  -8   0   61.79    4.60
   3   8   0   52.79    4.30
  -3  -8   0   48.00    5.00
   3   8   0   65.29    5.70
   3   8   0   58.39    5.20
  -3  -8   0   54.79    4.10
   3   8   0   54.59    4.60
   3   8   0   61.89    7.20
   3   8   0   59.99    6.30
   4   8   0  117.79   12.90
   4   8   0  135.09   11.00
   4   8   0  120.59    9.00
  -5  -8   0   57.29    5.10
  -5  -8   0   57.69    4.30
   5   8   0   54.39    4.50
  -5  -8   0   54.89    4.40
  -6  -8   0    8.40    2.90
   6   8   0   10.50    1.90
  -7  -8   0   17.00    2.90
  -7  -8   0   22.30    2.20
   7   8   0   23.50    2.50
  -8  -8   0    4.20    2.80
  -8  -8   0    6.30    1.30
   9   8   0   16.60    1.70
  -9  -8   0   13.00    1.50
  -9   8   1    0.90    0.30
  -9   8   1    0.80    0.50
   9  -8  -1    0.10    1.30
  -9   8  -1    0.60    0.30
  -8   8   1    1.20    0.50
  -8   8   1    0.20    0.60
  -8   8  -1    0.80    0.50
   8  -8  -1    0.40    1.50
  -7   8   1   48.00    3.50
  -7   8   1   47.80    3.50
  -7   8   1   45.70    3.80
  -7   8   1   48.30    3.50
  -7   8  -1   46.40    3.60
   7  -8  -1   38.50    4.60
  -6   8   1    8.50    1.10
  -6   8   1    6.80    1.10
   6  -8  -1    6.40    2.10
  -6   8  -1    9.40    1.20
  -5   8   1   12.50    1.30
  -5   8   1   10.10    1.50
  -5   8   1   10.30    1.30
   5  -8  -1   10.70    2.60
  -5   8  -1   12.70    1.50
  -5   8  -1   11.50    1.30
   4  -8   1    0.30    5.50
   4  -8  -1    2.20    1.70
  -3   8   1  199.68   17.30
  -3   8   1  247.78   16.30
   3  -8   1  242.08   16.60
   3  -8  -1  244.08   16.60
   3  -8  -1  205.48   16.60
   3  -8  -1  250.17   17.60
  -2   8   1   75.29    5.20
   2  -8   1   73.09    5.40
   2  -8   1   63.89    6.80
   2  -8   1   60.69    6.40
   2  -8   1   76.79    5.50
  -2   8   1   57.79    6.00
  -2   8   1   71.99    5.50
  -2   8   1   67.39    6.30
   2  -8  -1   80.99    6.40
  -2   8  -1   67.09    6.30
   2  -8  -1   69.29   14.70
   2  -8  -1   67.79    5.20
  -2   8  -1   75.69    5.10
   2  -8  -1   45.50   12.20
   2  -8  -1   82.69    5.50
   1  -8   1  221.28   15.80
   1  -8   1  232.68   16.00
  -1   8   1  228.18   16.50
   1  -8   1  195.88   16.80
   1  -8   1  248.28   20.20
  -1   8   1  219.38   15.80
  -1   8   1  215.98   15.90
  -1   8   1  209.78   16.60
   1  -8  -1  254.77   24.80
  -1   8  -1  224.98   22.00
   1  -8  -1  210.98   15.70
  -1   8  -1  219.88   15.90
  -1   8  -1  217.78   15.70
   1  -8  -1  228.98   21.90
  -1   8  -1  235.88   15.70
   1  -8  -1  246.98   16.70
   0   8   1   96.09    8.10
   0  -8   1  104.19    7.60
   0   8   1   95.19    7.50
   0  -8   1   90.99    8.90
   0   8   1  105.99    8.30
   0   8   1  100.19    7.30
   0  -8   1   84.69   12.50
   0   8  -1  117.69   14.80
   0  -8  -1   99.59    8.70
   0   8  -1   99.69    7.50
   0   8  -1  101.09    8.20
   0  -8  -1  104.39    7.50
   0  -8  -1   82.89   14.00
   0   8  -1  110.69    7.60
   0   8  -1  104.49    7.30
   0  -8  -1  123.79   17.10
   0  -8  -1  102.99    8.70
   0  -8  -1  104.09    8.30
   0  -8  -1  101.89    7.30
  -1  -8   1  204.38   20.70
  -1  -8   1  221.78   16.00
  -1  -8   1  217.28   16.40
   1   8   1  222.58   16.20
   1   8   1  226.58   16.10
   1   8   1  229.58   17.10
   1   8   1  219.98   16.80
  -1  -8  -1  234.78   16.00
   1   8  -1  242.58   16.10
   1   8  -1  218.28   22.40
  -1  -8  -1  253.77   16.30
  -1  -8  -1  222.38   22.10
   1   8  -1  245.68   16.60
  -1  -8  -1  250.37   17.20
   1   8  -1  224.98   17.20
  -1  -8  -1  210.08   23.50
  -1  -8  -1  210.28   17.00
  -1  -8  -1  202.68   17.40
   2   8   1   82.29    7.30
  -2  -8   1   64.69    6.00
   2   8   1   75.19    6.50
   2   8   1   82.99    5.80
  -2  -8   1   75.09    5.50
   2   8   1   70.59    5.70
  -2  -8   1   63.99   10.70
  -2  -8   1   73.99    6.50
   2   8  -1   62.89    7.90
  -2  -8  -1   77.39    5.40
   2   8  -1   79.19    5.90
   2   8  -1   84.89   13.20
  -2  -8  -1   66.29   12.90
   2   8  -1   79.69    5.80
  -2  -8  -1   68.39    6.90
  -2  -8  -1   74.89    7.10
  -2  -8  -1   84.59    5.90
   2   8  -1   77.19    7.30
  -3  -8   1  239.38   17.00
   3   8   1  270.67   19.10
   3   8  -1  244.38   17.30
   3   8  -1  205.58   19.40
   3   8  -1  229.28   17.00
   3   8  -1  259.57   19.10
   4   8   1    3.70    1.20
   4   8   1    4.80    5.40
   4   8   1    1.50    3.20
   4   8  -1    2.00    1.00
   4   8  -1    1.50    6.30
   4   8  -1    0.40    2.90
  -5  -8   1   13.60    1.50
   5   8   1   12.30    2.00
  -5  -8   1   12.90    2.60
  -5  -8   1   12.80    1.80
  -5  -8  -1   13.40    2.50
   5   8  -1   11.50    1.70
  -5  -8  -1   14.30    1.80
  -6  -8   1    9.00    1.30
   6   8   1    9.80    1.90
  -6  -8   1    7.70    1.60
  -6  -8   1    8.70    2.00
  -6  -8  -1    9.00    1.50
   6   8  -1    8.80    1.60
  -6  -8  -1    9.20    2.50
  -7  -8   1   46.30    3.80
  -7  -8   1   44.90    4.50
  -7  -8   1   50.29    3.90
  -7  -8  -1   49.40    4.00
   7   8  -1   53.79    4.10
  -8  -8   1    2.20    2.00
  -8  -8   1    0.70    0.70
   8   8  -1    1.60    0.90
  -8  -8  -1    0.90    0.90
   9   8  -1    1.20    0.80
  -9   8   2   13.30    1.20
  -9   8   2   13.80    1.10
   9  -8  -2    9.50    1.90
  -8   8   2    6.10    1.10
  -8   8   2    7.00    0.80
  -8   8   2    5.60    0.70
   8  -8  -2    4.10    1.40
  -8   8  -2    6.20    0.80
  -7   8   2   17.20    1.40
  -7   8   2   13.70    1.40
  -7   8  -2   13.70    1.40
  -6   8   2    4.90    0.80
  -6   8   2    3.50    0.70
  -6   8   2    3.10    0.70
   6  -8  -2    3.10    1.60
  -6   8  -2    3.50    0.90
  -5   8   2   55.09    4.00
  -5   8   2   49.90    3.90
  -5   8   2   56.99    3.90
  -5   8   2   47.90    3.80
  -5   8  -2   45.90    3.90
  -4   8   2   19.00    1.70
  -4   8   2   15.90    1.70
  -4   8   2   16.60    1.40
  -4   8   2   18.80    1.70
   4  -8  -2   13.10    2.40
  -4   8  -2   17.60    1.70
   4  -8  -2   16.90    2.20
   3  -8   2    6.20    4.20
  -3   8   2   15.20    1.30
   3  -8  -2   13.20    2.30
   3  -8  -2   13.60    1.50
  -2   8   2   44.90    4.90
   2  -8   2   37.50    4.40
  -2   8   2   48.90    3.60
   2  -8  -2   50.29    7.20
   2  -8  -2   51.59    5.70
   2  -8  -2   50.39    4.10
   2  -8  -2   45.20    3.60
  -1   8   2  131.79   10.20
  -1   8   2  118.99    9.20
  -1   8   2  133.19    9.30
  -1   8   2  113.19   10.50
   1  -8   2  120.69    9.80
   1  -8   2  133.49    9.40
  -1   8   2  136.69   10.50
  -1   8   2  122.29    9.60
   1  -8  -2  149.19    9.70
   1  -8  -2   82.99   18.80
   1  -8  -2  139.49   10.70
  -1   8  -2  134.59    9.20
   1  -8  -2  128.09    9.30
  -1   8  -2  138.59    9.70
   0  -8   2    4.60    2.60
   0  -8   2    9.60    8.60
   0   8   2    5.60    2.40
   0   8   2    8.30    1.10
   0   8   2    4.40    0.80
   0  -8   2    6.30    1.50
   0  -8   2    3.40    1.60
   0   8   2    6.40    1.30
   0  -8   2    7.50    1.20
   0   8   2    6.10    2.10
   0   8   2    3.90    2.00
   0  -8  -2    5.50    1.20
   0  -8  -2   -0.90   10.60
   0  -8  -2    6.80    2.10
   0   8  -2    5.50    2.70
   0   8  -2    5.20    1.40
   0   8  -2    5.90    1.30
   0  -8  -2   13.00   13.10
   0   8  -2    6.40    1.00
   0   8  -2    1.60   10.30
   0  -8  -2    6.00    0.80
   1   8   2  137.29   11.00
  -1  -8   2  119.29   10.30
   1   8   2  138.89   10.80
  -1  -8   2  132.49    9.70
  -1  -8   2  138.79   19.50
  -1  -8   2  133.19    9.90
   1   8   2  138.19    9.80
   1   8   2  122.19   10.70
   1   8   2  127.89    9.60
   1   8   2  129.39    9.90
   1   8  -2  117.89   11.40
   1   8  -2  148.09   10.20
  -1  -8  -2  127.59    9.60
   1   8  -2  148.49   22.00
  -1  -8  -2  152.88   10.00
   1   8  -2  155.38   10.60
   1   8  -2  131.39    9.70
  -1  -8  -2  156.78   11.30
   2   8   2   50.69    3.70
   2   8   2   47.50    5.50
  -2  -8   2   46.70    3.80
   2   8   2   62.49    6.30
  -2  -8   2   38.60    5.20
   2   8  -2   37.10    8.10
   2   8  -2   50.89    4.00
  -2  -8  -2   45.90    3.50
  -2  -8  -2   56.19    6.30
   2   8  -2   58.89    5.10
   2   8  -2   50.49    3.80
   3   8   2   11.40    3.60
   3   8   2   18.80    1.60
  -3  -8   2   14.70    1.60
  -3  -8   2   10.40    5.80
   3   8  -2   20.80    4.80
   3   8  -2   17.50    1.80
   3   8  -2   14.40    2.10
  -4  -8   2   17.00    1.70
  -4  -8   2   18.90    1.80
  -4  -8   2   20.60    2.40
   4   8   2   21.40    1.90
  -4  -8  -2   14.50    2.80
   4   8  -2   17.60    1.90
   4   8  -2   15.90    2.60
  -4  -8  -2   14.70    2.30
  -5  -8   2   57.19    4.20
  -5  -8   2   62.39    4.90
  -5  -8   2   53.19    4.40
   5   8   2   48.50    4.60
  -5  -8  -2   58.69    4.60
   5   8  -2   53.49    4.40
  -6  -8   2    4.90    0.90
  -6  -8   2    3.40    1.10
  -6  -8   2    4.90    1.60
   6   8  -2    4.70    1.10
  -6  -8  -2    7.50    1.60
  -7  -8   2   14.50    1.50
  -7  -8   2   15.40    1.80
  -7  -8   2   17.70    2.40
   7   8  -2   17.80    1.90
  -8  -8   2    8.40    1.50
  -8  -8   2    7.30    1.10
   8   8  -2    7.70    1.30
  -8  -8  -2    9.70    1.60
  -9  -8   2   12.50    1.30
  -9  -8  -2   10.20    1.40
  -8   8   3    0.10    0.40
  -8   8   3    0.00    0.20
  -8   8   3    0.20    0.40
   8  -8  -3   -0.10    1.10
  -8   8  -3    0.00    0.40
  -7   8   3   28.20    2.00
  -7   8   3   25.40    2.00
  -7   8   3   24.00    1.90
  -7   8   3   21.70    2.20
  -7   8  -3   23.30    2.00
   7  -8  -3   19.40    2.70
  -6   8   3    2.10    0.60
  -6   8   3    2.80    0.70
  -6   8   3    3.40    0.70
   6  -8  -3    1.30    1.50
  -6   8  -3    1.80    0.70
  -5   8   3   10.10    1.30
  -5   8   3   10.30    1.20
  -5   8   3    8.10    1.10
  -5   8   3    9.50    1.20
   5  -8  -3    6.50    2.20
  -5   8  -3    8.90    1.20
  -4   8   3    1.40    0.70
  -4   8   3    2.60    0.70
  -4   8   3    2.10    0.90
  -4   8   3    1.00    0.70
  -4   8   3    2.00    0.70
   4  -8   3    2.10    1.60
  -4   8  -3    1.60    0.80
   4  -8  -3    0.40    1.50
   4  -8  -3    0.90    1.40
  -3   8   3   52.39    4.00
  -3   8   3   46.60    3.90
  -3   8   3   52.49    3.90
  -3   8   3   51.89    3.90
  -3   8  -3   53.19    4.00
   3  -8  -3   53.79    4.10
   2  -8   3    8.30    1.70
  -2   8   3    4.80    1.10
  -2   8   3    6.70    0.90
  -2   8   3    6.30    0.90
  -2   8   3    5.90    1.10
   2  -8  -3    6.10    1.10
   2  -8  -3    5.00    1.80
  -1   8   3    7.40    3.30
  -1   8   3    6.30    1.10
  -1   8   3    2.80    3.10
   1  -8   3    7.70    2.90
  -1   8   3    6.20    0.90
   1  -8   3    7.00    1.50
   1  -8   3    8.70    1.90
  -1   8  -3    5.50    0.80
   1  -8  -3    4.90    0.90
   1  -8  -3    3.90    1.90
   1  -8  -3    2.30    2.10
   0   8   3   30.80    2.90
   0   8   3   31.10    2.50
   0  -8   3   31.20    2.90
   0   8   3   30.50    6.10
   0   8   3   41.60    5.90
   0  -8  -3   34.50    2.60
   0  -8  -3   35.10    6.50
   0   8  -3   32.40    2.60
  -1  -8   3    6.10    1.20
   1   8   3    6.20    1.70
   1   8   3    3.30    3.30
  -1  -8   3    5.70    3.60
  -1  -8   3    7.50    1.60
  -1  -8   3    7.20    2.60
   1   8   3    6.20    1.00
   1   8   3    4.70    3.70
   1   8  -3    6.70    1.20
  -1  -8  -3    5.00    0.80
   1   8  -3    6.40    1.50
  -1  -8  -3    7.70    4.10
   1   8  -3    2.50    3.10
  -2  -8   3    8.10    1.80
  -2  -8   3    5.70    1.30
  -2  -8   3    6.60    1.60
   2   8   3    8.40    4.30
   2   8   3    5.40    1.00
  -2  -8  -3    6.40    1.90
   2   8  -3    5.60    3.70
   2   8  -3    6.20    1.20
   2   8  -3    8.50    1.40
  -3  -8   3   55.09    4.20
  -3  -8   3   58.99    4.50
  -3  -8   3   55.39    4.40
  -3  -8  -3   46.10    4.70
   3   8  -3   57.89    4.80
   3   8  -3   59.99    4.40
  -4  -8   3    0.90    1.20
  -4  -8   3    0.10    0.80
  -4  -8   3    1.30    0.80
   4   8   3    1.60    0.70
   4   8  -3    3.20    2.00
   4   8  -3    1.00    0.90
  -4  -8  -3    1.70    1.50
  -5  -8   3    9.60    1.20
   5   8   3    9.30    1.40
  -5  -8   3   11.30    2.00
  -5  -8  -3    8.80    1.80
   5   8  -3    8.50    1.50
  -6  -8   3    1.90    0.70
  -6  -8   3    1.80    1.20
  -6  -8   3    2.30    1.10
  -6  -8  -3    2.40    1.30
   6   8  -3    2.80    1.10
  -7  -8   3   29.00    2.50
  -7  -8   3   26.20    2.90
  -7  -8   3   25.50    2.20
  -7  -8  -3   24.60    2.80
   7   8  -3   30.90    2.50
  -8  -8   3   -0.30    0.40
  -8  -8   3    0.60    0.70
  -8  -8   3   -0.30    0.90
   8   8  -3    0.10    0.70
  -8  -8  -3   -0.40    0.80
  -8   8   4    6.60    0.80
   8  -8  -4    8.70    1.60
  -8   8  -4    9.80    1.20
  -7   8   4    5.40    0.90
  -7   8   4    5.40    0.60
  -7   8   4    5.20    0.70
  -7   8   4    5.20    0.80
   7  -8  -4    3.70    1.20
  -7   8  -4    5.00    0.80
  -6   8   4   11.60    1.20
  -6   8   4   10.10    1.20
  -6   8   4   11.20    1.10
   6  -8  -4    9.80    2.00
   6  -8  -4   16.30    3.60
  -6   8  -4    9.90    1.20
  -5   8   4    9.30    1.10
  -5   8   4   11.00    1.10
   5  -8   4   11.90    2.30
  -5   8   4    9.10    1.20
   5  -8  -4    9.30    3.00
   5  -8  -4    8.70    2.90
  -5   8  -4    8.70    1.30
  -4   8   4    7.70    1.30
  -4   8   4    9.70    1.10
  -4   8   4    7.40    1.30
  -4   8   4    7.40    1.00
  -4   8  -4    9.20    1.20
   4  -8  -4    9.50    1.80
  -3   8   4   19.60    1.90
  -3   8   4   15.10    1.60
   3  -8  -4   19.40    2.00
   3  -8  -4   12.80    2.50
  -3   8  -4   17.40    1.70
  -2   8   4    6.10    0.90
  -2   8   4    5.20    1.20
  -2   8   4    6.50    0.90
   2  -8   4    5.00    1.30
   2  -8  -4    4.40    2.10
   2  -8  -4    6.20    1.20
  -1   8   4   79.49    6.30
   1  -8   4   87.09    6.80
  -1   8   4   79.89    6.00
  -1   8   4   78.39    6.00
   1  -8   4   86.69    6.40
   1  -8  -4   86.09    6.10
   0   8   4   15.40    1.50
   0  -8   4   18.60    2.10
   0  -8   4   16.90    2.20
   0  -8   4   17.90    4.00
   0   8   4   15.80    1.70
   0  -8  -4   16.50    1.60
   0   8  -4   12.10    1.50
  -1  -8   4   84.09    6.90
  -1  -8   4   89.09    6.70
   1   8   4   96.89    7.10
   1   8   4   79.49    6.40
  -1  -8   4   95.89    6.80
   1   8  -4   85.99    6.50
  -2  -8   4    6.60    1.60
  -2  -8   4    6.60    1.40
  -2  -8   4    6.80    1.50
   2   8   4    4.50    0.90
   2   8  -4    4.80    1.30
  -2  -8  -4    2.80    1.80
   3   8   4   20.60    1.80
  -3  -8   4   18.40    2.30
  -3  -8   4   17.60    2.00
  -3  -8   4   16.70    2.20
   3   8  -4   24.70    2.50
   3   8  -4   22.10    2.10
   4   8   4   10.50    1.30
  -4  -8   4   12.40    1.40
  -4  -8   4   10.00    1.80
   4   8  -4   11.40    1.60
   4   8  -4   11.70    2.10
  -5  -8   4    9.30    1.70
  -5  -8   4    9.60    1.20
   5   8   4   12.20    1.50
  -5  -8  -4    6.30    1.70
   5   8  -4    9.00    2.90
  -6  -8   4   13.00    1.80
  -6  -8   4   10.60    1.30
   6   8   4   12.90    1.40
  -6  -8  -4   10.20    2.10
   6   8  -4   13.30    1.50
   6   8  -4   10.00    3.50
  -7  -8   4    3.30    0.90
  -7  -8   4    3.80    0.60
  -8  -8   4    8.20    1.30
   8   8  -4   10.50    1.10
  -6   8   5    0.80    0.80
  -6   8   5    0.70    0.40
  -6   8   5    0.00    0.30
   6  -8   5    1.00    1.60
   6  -8  -5    1.90    2.50
  -6   8  -5    0.70    0.50
  -5   8   5    3.90    0.90
   5  -8   5    8.80    1.70
  -5   8   5    7.00    0.80
   5  -8  -5    5.00    1.80
   5  -8  -5    2.50    1.80
  -5   8  -5    6.30    1.40
  -4   8   5    3.20    0.60
  -4   8   5    2.00    1.10
   4  -8   5    3.50    1.10
  -4   8   5    5.10    0.80
  -4   8  -5    3.40    0.80
   4  -8  -5    2.00    1.60
  -3   8   5   14.20    1.30
  -3   8   5   13.60    1.40
  -3   8   5   16.00    1.90
  -3   8   5   11.40    1.90
   3  -8  -5   14.50    2.00
  -3   8  -5   14.30    1.50
   2  -8   5    5.00    1.20
  -2   8   5    5.20    0.80
  -2   8   5    4.40    1.40
   2  -8  -5    4.70    1.30
   1  -8   5    4.90    1.20
   1  -8   5    3.70    1.20
  -1   8   5    3.20    0.90
  -1   8   5    3.30    1.60
  -1   8   5    5.00    0.80
   1  -8  -5    2.80    1.10
   0  -8   5   36.80    4.20
   0   8   5   28.80    3.30
   0  -8   5   31.20    2.80
   0   8   5   29.00    2.30
   0   8   5   27.40    2.40
   0  -8   5   29.00    2.70
   0  -8  -5   27.00    2.40
   1   8   5    4.50    0.80
   1   8   5    2.80    2.70
  -1  -8   5    4.00    2.10
  -1  -8   5    3.20    1.00
  -1  -8   5    5.70    1.40
  -2  -8   5    5.80    1.70
  -2  -8   5    3.60    1.70
  -2  -8   5    3.50    1.00
   2   8   5    4.30    0.80
  -2  -8  -5    2.40    1.60
   2   8  -5    1.00    1.10
  -3  -8   5   15.20    1.70
  -3  -8   5    6.70    1.80
  -3  -8   5   11.70    1.60
  -3  -8  -5    8.50    1.90
   3   8  -5   13.50    1.90
  -4  -8   5    2.60    1.00
  -4  -8   5    2.40    0.70
   4   8   5    3.40    0.70
  -4  -8   5    1.30    1.40
  -4  -8  -5    1.00    1.30
   4   8  -5    2.30    1.60
  -5  -8   5    7.50    0.90
   5   8   5    5.90    0.90
  -5  -8   5    5.30    1.50
  -5  -8  -5    4.60    1.40
   5   8  -5    5.20    2.00
   6   8   5    0.50    0.60
  -6  -8   5    0.00    0.40
  -6  -8   5    0.10    0.60
  -6  -8  -5   -1.00    1.00
  -7  -8   5    5.40    0.80
  -5   8   6    1.10    0.40
  -5   8   6    1.10    0.50
   5  -8   6    1.90    0.90
  -5   8   6    1.30    0.30
  -5   8  -6    1.70    0.50
   4  -8   6    7.30    1.30
  -4   8   6    5.40    0.70
  -4   8   6    5.80    0.80
  -4   8  -6    5.20    0.90
  -3   8   6    1.00    1.40
  -3   8   6    2.90    0.80
   3  -8   6    2.70    0.90
  -3   8   6    2.00    0.50
  -3   8  -6    3.80    0.80
   3  -8  -6    3.10    2.40
  -2   8   6    1.00    0.90
  -2   8   6    0.10    0.50
  -2   8   6    0.60    1.50
   2  -8   6   -0.10    0.80
   2  -8  -6   -0.80    1.50
  -2   8  -6   -0.60    0.60
  -1   8   6    6.00    1.90
   1  -8   6    8.70    1.30
  -1   8   6    8.00    0.90
   0  -8   6    2.30    3.30
   0   8   6    4.20    2.50
   0   8   6    3.10    0.60
   0  -8   6    1.00    0.90
   0  -8   6    2.50    0.80
  -1  -8   6    5.90    2.30
   1   8   6    7.90    0.90
  -1  -8   6    6.60    1.40
  -1  -8   6    7.70    1.20
  -2  -8   6    0.00    0.70
   2   8   6   -0.60    0.70
  -2  -8   6   -0.20    1.80
   2   8   6    0.20    0.40
  -3  -8   6    1.70    0.70
  -3  -8   6    5.30    1.80
   3   8   6    2.90    0.70
   4   8   6    6.10    0.80
   4   8   6    5.30    0.80
  -5  -8   6    1.20    0.60
  -2   8   7    0.50    0.30
  -2   8   7    1.20    0.60
   2  -8   7    0.50    0.70
  -2   8  -7    0.70    0.40
   1  -8   7    0.50    0.80
  -1   8   7    0.20    0.50
  -1   8   7   -0.10    0.30
  -1   8  -7    0.20    0.40
   0  -8   7    0.50    0.60
   0  -8   7   -1.20    1.30
   0   8   7    0.80    0.50
   0   8   7    0.40    0.30
   1   8   7   -0.10    0.30
  -1  -8   7   -0.70    0.40
   1   8   7   -0.70    0.90
   2   8   7    0.70    0.50
   2   8   7    1.60    0.90
  -2  -8   7    0.20    0.40
   9  -9   0    1.00    1.70
   8  -9   0    1.50    1.70
  -8   9   0    0.50    0.50
  -8   9   0    0.00    0.80
  -7   9   0    2.10    0.60
  -7   9   0    2.30    0.70
  -7   9   0    1.10    0.90
  -7   9   0    2.50    1.10
  -6   9   0    8.90    2.00
  -6   9   0   13.40    1.40
  -6   9   0   14.90    1.40
   6  -9   0   14.40    3.00
  -5   9   0   26.30    2.40
  -5   9   0   32.50    2.80
  -5   9   0   30.70    2.50
   5  -9   0   31.70    3.80
   4  -9   0    8.10    2.20
  -4   9   0    7.60    1.20
   3  -9   0   13.10    3.30
   3  -9   0   14.90    2.40
   2  -9   0    9.50    1.30
  -2   9   0    7.70    0.90
  -2   9   0    5.30    1.60
   2  -9   0    8.60    1.80
  -2   9   0    7.80    1.40
   2  -9   0    5.20    2.20
   2  -9   0    9.80    2.60
   2  -9   0    6.20    1.20
  -2   9   0    5.70    2.20
   1  -9   0  952.10   67.29
   1  -9   0  869.41   61.69
  -1   9   0  853.01   60.99
   1  -9   0  911.01   65.19
   1  -9   0  785.52   60.79
   1  -9   0  830.32   61.89
  -1   9   0  852.71   60.79
   1  -9   0  957.60   61.09
   0  -9   0    0.40    0.60
   0  -9   0    0.20    0.80
   0   9   0   -1.50    1.20
   0  -9   0    7.60    7.10
   0  -9   0    0.40    1.70
   0  -9   0    3.90    9.10
   0  -9   0    1.50    2.40
   0   9   0   -0.50    0.60
   0  -9   0   -1.60    2.60
   0   9   0   -0.90    1.90
   0   9   0   -1.00    0.80
   1   9   0  869.51   59.49
  -1  -9   0  785.42   60.49
   1   9   0  889.91   60.29
  -1  -9   0  804.12   60.09
  -1  -9   0  834.72   63.59
   1   9   0  890.91   59.39
  -1  -9   0  836.42   59.29
  -1  -9   0  887.81   59.59
   2   9   0    7.80    1.40
  -2  -9   0    9.10    1.60
   2   9   0    3.00    2.80
  -2  -9   0    7.40    0.90
  -2  -9   0    5.10    2.80
   2   9   0    7.00    1.90
  -2  -9   0    5.10    2.50
   2   9   0    8.50    1.20
   2   9   0   10.80    1.60
   2   9   0   10.50    2.70
  -3  -9   0   17.60    1.50
   3   9   0   16.50    4.50
   3   9   0   19.40    4.70
   3   9   0   18.40    1.80
   3   9   0   18.10    3.70
   4   9   0    8.10    1.30
  -4  -9   0    7.00    2.10
   4   9   0    6.10    6.90
   5   9   0   36.00    3.10
  -5  -9   0   35.70    3.90
  -5  -9   0   37.70    3.20
  -6  -9   0   15.50    2.60
   6   9   0   18.70    2.00
  -6  -9   0   17.40    2.00
  -7  -9   0    1.30    0.90
  -7  -9   0    2.00    1.60
  -8  -9   0   -0.50    1.10
   8   9   0    0.30    0.90
  -8  -9   0   -0.90    1.30
  -9  -9   0    7.60    1.10
   9   9   0    7.30    1.20
  -9   9   1   18.40    1.30
  -9   9   1   18.40    1.80
  -9   9  -1   14.10    1.30
  -8   9   1    8.40    1.30
  -8   9   1    9.10    1.00
  -8   9  -1    9.30    1.20
   8  -9  -1    6.80    1.80
  -7   9   1    6.70    1.30
  -7   9   1    7.70    1.00
  -7   9   1    7.40    1.00
  -7   9   1    7.80    1.00
  -7   9  -1    7.30    1.00
  -7   9  -1    7.20    1.10
   7  -9  -1    6.00    2.00
  -6   9   1   33.00    2.40
   6  -9   1   30.10    4.10
  -6   9   1   29.90    2.50
  -6   9   1   28.60    2.40
  -6   9  -1   30.10    2.50
  -6   9  -1   30.00    2.50
   6  -9  -1   24.10    3.40
  -5   9   1   15.70    1.50
  -5   9   1   16.30    1.70
  -5   9   1   16.80    1.60
   5  -9   1   20.10    3.40
  -5   9  -1   16.30    1.70
  -5   9  -1   14.80    1.60
   5  -9  -1   12.60    2.70
   4  -9   1   10.10    2.40
  -4   9   1    8.30    1.40
  -4   9   1    6.90    1.10
  -4   9   1    8.40    1.40
  -4   9  -1   11.20    1.60
   4  -9  -1    8.20    2.00
  -4   9  -1   11.20    1.30
   3  -9   1   20.20    2.60
   3  -9   1   10.80    4.00
  -3   9   1   16.70    1.40
   3  -9  -1   15.50    1.80
   3  -9  -1   14.30    2.40
   2  -9   1   63.39    4.70
   2  -9   1   61.19    4.60
   2  -9   1   54.19    4.30
   2  -9   1   45.30    6.30
  -2   9   1   56.09    4.70
   2  -9   1   50.39    7.30
  -2   9   1   56.69    4.10
  -2   9   1   47.60    5.70
   2  -9  -1   60.69    4.50
   2  -9  -1   54.19    4.20
  -2   9  -1   55.29    4.00
   2  -9  -1   54.69   14.60
   2  -9  -1   49.40    4.60
   2  -9  -1   60.59    5.90
  -1   9   1  256.17   18.80
  -1   9   1  255.17   18.60
  -1   9   1  243.78   19.50
  -1   9   1  259.87   19.50
   1  -9   1  238.78   23.90
   1  -9   1  256.57   20.10
   1  -9   1  219.58   19.80
   1  -9   1  282.37   18.90
   1  -9  -1  275.17   19.80
   1  -9  -1  252.07   29.90
  -1   9  -1  283.37   27.20
  -1   9  -1  263.37   18.80
   1  -9  -1  282.37   19.80
   1  -9  -1  296.27   18.90
   1  -9  -1  262.67   18.60
   1  -9  -1  290.27   26.30
  -1   9  -1  276.77   18.60
   0   9   1  802.92   54.49
   0   9   1  733.93   53.49
   0   9   1  726.13   54.39
   0   9   1  718.33   53.69
   0  -9   1  799.52   53.89
   0  -9   1  746.63   53.49
   0  -9   1  753.92   57.79
   0   9  -1  788.52   53.79
   0   9  -1  767.42   53.59
   0   9  -1  800.82   59.39
   0   9  -1  820.62   53.89
   0  -9  -1  729.93   53.49
   0  -9  -1  734.43   54.69
   0   9  -1  742.03   54.59
   0  -9  -1  763.32   60.59
   0  -9  -1  824.32   54.69
   0  -9  -1  746.93   58.99
   0  -9  -1  817.22   53.79
   1   9   1  272.37   19.70
   1   9   1  285.67   19.70
   1   9   1  292.67   21.00
  -1  -9   1  303.57   19.80
  -1  -9   1  268.17   26.30
   1   9   1  263.27   20.60
   1   9   1  268.97   19.90
  -1  -9   1  239.88   20.60
  -1  -9   1  272.07   20.10
  -1  -9  -1  244.38   26.50
   1   9  -1  293.57   20.30
   1   9  -1  275.97   21.10
  -1  -9  -1  295.47   20.00
   1   9  -1  281.37   20.00
   1   9  -1  284.97   29.50
  -1  -9  -1  280.47   19.60
  -1  -9  -1  285.27   21.10
  -1  -9  -1  342.17   31.00
   1   9  -1  284.57   19.80
  -2  -9   1   59.59    6.30
  -2  -9   1   59.29    5.40
   2   9   1   58.49    4.90
   2   9   1   64.49    6.70
   2   9   1   59.69    4.40
   2   9   1   62.59    6.20
   2   9   1   55.89    4.70
  -2  -9   1   59.29    4.40
  -2  -9  -1   56.79    6.80
  -2  -9  -1   69.39    5.10
   2   9  -1   56.39    7.00
   2   9  -1   58.69    4.70
   2   9  -1   70.69    5.80
   2   9  -1   61.99    4.50
  -2  -9  -1   53.69    6.70
  -2  -9  -1   55.79    4.30
   2   9  -1   42.30    7.50
   3   9   1   25.40    4.80
   3   9   1   17.50    1.70
   3   9   1   14.70    3.10
  -3  -9   1    8.70    4.90
  -3  -9   1   16.50    1.60
   3   9  -1   16.00    5.40
   3   9  -1   25.50    4.30
   3   9  -1   14.50    4.70
   3   9  -1   18.20    2.50
   3   9  -1   17.60    1.70
   4   9   1   10.00    1.50
  -4  -9   1    8.70    1.40
  -4  -9   1   12.50    2.20
  -4  -9  -1   12.40    1.70
  -4  -9  -1   14.50    2.60
   4   9  -1    8.80    1.50
  -5  -9   1   14.00    2.10
   5   9   1   18.60    2.00
  -5  -9   1   16.80    1.80
  -5  -9   1   19.00    2.60
  -5  -9  -1   17.90    2.80
   5   9  -1   16.40    1.90
  -5  -9  -1   17.20    2.00
  -6  -9   1   33.00    2.80
  -6  -9   1   35.30    3.70
   6   9   1   39.10    3.00
  -6  -9   1   31.70    2.90
  -6  -9  -1   34.10    3.10
   6   9  -1   35.60    3.00
  -6  -9  -1   29.20    3.60
  -7  -9   1    8.70    1.40
   7   9   1    7.80    1.50
  -7  -9   1    7.60    1.90
   7   9  -1    8.60    1.60
  -7  -9  -1    6.90    1.50
  -8  -9   1   10.10    2.10
  -8  -9   1   10.50    1.40
  -8  -9  -1   16.80    2.60
   8   9  -1   11.40    1.50
  -9  -9   1   16.90    1.60
  -9  -9  -1   16.60    1.70
  -9   9   2    6.90    0.60
  -9   9   2    6.00    0.80
  -9   9  -2    5.50    0.60
   9  -9  -2    4.50    1.20
  -8   9   2    2.30    0.60
  -8   9   2    3.70    0.60
  -8   9   2    2.70    0.40
   8  -9  -2    1.20    1.20
  -8   9  -2    1.90    0.50
  -7   9   2    2.10    0.50
  -7   9   2    1.40    0.80
  -7   9   2    2.90    0.60
   7  -9  -2    2.30    1.40
  -7   9  -2    2.00    0.70
  -6   9   2    5.10    0.90
  -6   9   2    4.10    0.70
  -6   9   2    3.40    0.70
   6  -9  -2    3.80    1.70
  -6   9  -2    3.30    0.80
  -5   9   2   13.70    1.50
  -5   9   2   16.40    1.50
  -5   9   2   15.30    1.50
   5  -9  -2   10.70    2.50
  -5   9  -2   12.30    1.60
  -4   9   2   46.20    3.50
  -4   9   2   45.40    3.40
  -4   9   2   52.39    3.60
  -4   9   2   45.30    3.70
  -4   9   2   47.20    3.50
   4  -9  -2   45.60    3.90
  -4   9  -2   43.50    3.60
   3  -9   2   11.00    2.20
  -3   9   2   10.50    1.20
  -3   9   2    9.40    1.10
   3  -9  -2    9.30    2.00
   3  -9  -2   11.60    1.50
  -3   9  -2    7.90    1.30
  -2   9   2   28.90    4.20
  -2   9   2   26.90    2.30
   2  -9  -2   27.90    2.40
   2  -9  -2   32.00    3.30
   1  -9   2  376.46   26.40
  -1   9   2  391.96   27.40
  -1   9   2  345.47   26.60
  -1   9   2  372.66   26.30
  -1   9   2  353.56   26.20
   1  -9   2  344.07   27.00
  -1   9  -2  370.86   26.30
   1  -9  -2  412.36   27.90
   1  -9  -2  410.56   26.70
   1  -9  -2  375.76   26.30
   0  -9   2   17.70   12.10
   0  -9   2   15.40    1.80
   0   9   2   13.00    1.50
   0  -9   2   16.10    1.60
   0  -9   2    7.70    3.60
   0   9   2   12.10    2.80
   0   9   2   14.90    3.00
   0   9   2   13.70    1.90
   0   9   2   12.60    1.30
   0   9   2   13.40    3.10
   0  -9   2    9.90    2.20
   0   9  -2   12.40    2.20
   0   9  -2   15.00    1.50
   0   9  -2    0.80   14.00
   0  -9  -2   12.20    1.90
   0  -9  -2   13.30    1.30
   0  -9  -2    2.40   16.40
   0   9  -2   12.80    2.50
   0  -9  -2   13.90    3.10
   1   9   2  354.06   28.60
  -1  -9   2  388.56   27.50
   1   9   2  403.56   28.90
  -1  -9   2  357.76   28.10
  -1  -9   2  409.96   27.70
   1   9   2  355.56   28.20
   1   9   2  402.56   28.50
   1   9   2  385.36   27.50
   1   9   2  370.26   27.40
  -1  -9  -2  402.66   27.80
   1   9  -2  371.06   27.40
   1   9  -2  407.66   28.00
  -1  -9  -2  388.76   27.40
   1   9  -2  446.76   28.30
   1   9  -2  383.66   27.50
  -1  -9  -2  435.06   29.20
  -2  -9   2   27.50    3.60
  -2  -9   2   30.30    5.10
   2   9   2   31.10    3.30
  -2  -9   2   31.20    2.60
   2   9   2   30.20    2.50
   2   9   2   31.10    4.90
   2   9   2   36.20    5.70
   2   9  -2   34.70    5.10
   2   9  -2   35.40    2.60
   2   9  -2   28.60    2.80
  -2  -9  -2   29.10    2.30
  -2  -9  -2   29.70    6.50
   2   9  -2   36.10    4.70
  -3  -9   2   12.30    2.30
  -3  -9   2    2.20   12.40
   3   9   2   11.10    1.30
   3   9   2   10.20    4.20
  -3  -9   2   11.10    1.50
   3   9  -2   11.60    1.50
  -3  -9  -2   10.30    2.50
  -3  -9  -2   11.20    2.10
   3   9  -2   11.50    2.00
   3   9  -2   16.10    3.70
  -4  -9   2   50.59    4.20
  -4  -9   2   49.50    3.80
  -4  -9   2   50.29    3.80
   4   9  -2   51.09    3.90
  -4  -9  -2   44.20    4.20
   4   9  -2   47.30    4.60
   5   9   2   20.00    1.90
  -5  -9   2   18.20    2.80
  -5  -9   2   15.40    2.30
  -5  -9   2   16.30    1.80
   5   9  -2   17.70    2.00
  -5  -9  -2   18.90    2.50
  -6  -9   2    4.70    0.90
   6   9   2    6.80    1.20
  -6  -9   2    7.20    1.80
  -6  -9   2    3.90    1.20
  -6  -9  -2   10.30    1.90
   6   9  -2    6.40    1.40
  -7  -9   2    2.30    0.70
  -7  -9   2    2.70    1.50
  -7  -9   2    2.10    0.90
   7   9   2    4.10    0.90
   7   9  -2    2.50    0.90
  -7  -9  -2    4.10    1.10
  -8  -9   2    2.90    1.10
  -8  -9   2    1.60    0.70
   8   9  -2    5.00    1.10
  -8  -9  -2    3.10    0.90
  -9  -9   2    3.90    0.80
  -9  -9  -2    3.50    0.80
  -8   9   3    3.30    0.60
  -8   9   3    3.10    0.50
  -8   9   3    1.90    0.40
  -8   9  -3    1.90    0.40
   8  -9  -3    1.70    1.40
  -7   9   3    2.10    0.70
  -7   9   3    0.80    0.50
  -7   9  -3    0.50    0.80
   7  -9  -3    0.50    1.20
  -6   9   3    3.20    0.60
   6  -9  -3    3.00    1.60
  -6   9  -3    4.90    0.80
  -5   9   3    7.80    1.10
  -5   9   3    8.60    1.10
  -5   9   3    7.20    1.00
  -5   9   3    7.60    1.20
   5  -9  -3    7.80    2.20
  -5   9  -3    7.70    1.20
   5  -9  -3    7.10    2.00
   4  -9   3    6.60    1.60
  -4   9   3    4.40    0.80
  -4   9   3    6.70    1.10
  -4   9   3    5.30    0.90
  -4   9   3    4.90    0.90
  -4   9   3    6.20    0.90
   4  -9  -3    6.00    1.60
  -4   9  -3    4.00    1.00
   4  -9  -3    4.60    1.70
  -3   9   3    8.10    1.20
   3  -9   3    8.90    1.80
  -3   9   3    8.00    1.20
  -3   9   3    8.10    1.30
  -3   9   3    7.70    1.20
   3  -9  -3   10.60    1.60
  -3   9  -3    7.40    1.20
   3  -9  -3    7.40    1.90
  -2   9   3    9.60    1.30
  -2   9   3   10.10    1.20
  -2   9   3   12.20    1.40
   2  -9  -3   13.70    1.50
   2  -9  -3    7.60    2.00
  -1   9   3  121.39   11.90
  -1   9   3  129.19    9.30
   1  -9   3  137.29    9.60
  -1   9   3  122.09    9.10
  -1   9   3  129.39    9.20
   1  -9  -3  130.89    9.20
  -1   9  -3  126.69    9.10
   0   9   3  193.38   16.40
   0   9   3  194.88   19.20
   0   9   3  193.88   14.40
   0  -9   3  208.38   14.50
   0   9   3  200.88   14.20
   0   9  -3  197.68   14.30
   0  -9  -3  213.68   14.30
   1   9   3  123.89    9.80
  -1  -9   3  144.99    9.90
   1   9   3  131.09    9.50
   1   9   3  117.99   13.00
  -1  -9   3  135.89    9.80
  -1  -9  -3  131.69    9.50
   1   9  -3  139.29    9.70
  -2  -9   3   10.60    2.30
   2   9   3    8.70    1.50
  -2  -9   3   11.80    2.00
   2   9  -3   11.80    1.50
  -2  -9  -3   10.30    2.10
   2   9  -3   12.50    2.00
   2   9  -3    4.60    4.50
   3   9   3    7.80    1.10
  -3  -9   3    6.20    1.40
  -3  -9   3   11.00    1.70
  -3  -9   3    8.70    1.40
   3   9  -3    9.20    1.90
  -3  -9  -3    7.10    1.80
   3   9  -3    7.40    1.30
  -4  -9   3    6.30    1.10
   4   9   3    5.10    1.00
  -4  -9   3    3.20    1.10
  -4  -9   3    6.10    1.50
   4   9  -3    5.00    1.10
   4   9  -3    4.70    2.00
  -4  -9  -3    3.70    1.60
  -5  -9   3    9.10    1.90
  -5  -9   3    9.90    1.30
   5   9   3    8.90    1.30
   5   9  -3    9.30    3.00
  -5  -9  -3    9.30    1.80
   5   9  -3    9.10    1.40
   6   9   3    6.60    1.20
  -6  -9   3    5.10    0.90
  -6  -9   3    5.80    1.40
   6   9  -3    5.60    1.30
  -6  -9  -3    3.90    1.40
  -7  -9   3    0.50    1.50
   7   9   3    1.90    1.00
  -7  -9   3   -0.10    0.80
   7   9  -3    0.60    0.80
  -8  -9   3    2.30    0.90
  -8  -9  -3    1.50    0.80
  -7   9   4    1.30    0.30
  -7   9   4    1.80    0.40
  -7   9   4    2.10    0.50
  -7   9   4    2.50    0.60
  -7   9  -4    1.30    0.50
   7  -9  -4    1.20    1.10
   6  -9   4    4.80    1.90
  -6   9   4    3.10    0.70
  -6   9   4    2.50    0.50
  -6   9   4    2.70    0.60
  -6   9  -4    3.70    0.80
   6  -9  -4    1.80    3.00
   6  -9  -4    3.10    1.30
  -5   9   4   13.20    1.20
   5  -9   4   14.40    2.20
  -5   9   4   11.40    1.20
  -5   9   4   11.60    1.30
  -5   9  -4   10.60    1.30
   5  -9  -4   11.40    2.40
   5  -9  -4    7.50    2.00
  -4   9   4    5.40    0.80
  -4   9   4    4.60    0.80
  -4   9   4    5.30    1.20
   4  -9   4    6.10    1.50
   4  -9  -4    7.60    1.70
   4  -9  -4    3.70    1.70
  -4   9  -4    5.50    1.00
  -3   9   4    5.30    1.20
  -3   9   4    6.50    1.00
   3  -9   4    7.10    1.60
  -3   9   4    5.80    0.90
   3  -9  -4    4.90    1.40
  -3   9  -4    5.20    1.00
   3  -9  -4    2.40    1.80
  -2   9   4    7.20    1.80
  -2   9   4    5.30    0.90
  -2   9   4    5.50    1.30
  -2   9   4    6.00    0.90
   2  -9   4    4.20    1.20
   2  -9  -4    5.30    1.30
  -1   9   4   70.09    5.50
  -1   9   4   74.49    5.30
  -1   9   4   66.69    5.20
   1  -9  -4   75.69    5.40
   0   9   4   10.10    2.00
   0  -9   4   14.10    2.00
   0  -9   4   13.80    1.80
   0  -9   4   15.30    2.50
   0   9   4   11.10    1.50
   0   9   4   11.20    1.20
   0  -9  -4   10.70    1.40
   0   9  -4    8.10    1.30
  -1  -9   4   75.09    5.80
   1   9   4   69.69    5.50
   1   9   4   78.69    6.40
  -1  -9   4   82.99    6.20
   1   9   4   76.69    5.60
  -1  -9   4   75.89    5.90
   1   9  -4   74.59    5.70
  -2  -9   4    2.80    1.40
  -2  -9   4    3.50    1.20
   2   9   4    3.50    0.80
  -2  -9   4    0.70    1.50
  -2  -9  -4    3.10    1.70
   2   9  -4    2.80    1.20
  -3  -9   4    4.40    1.40
  -3  -9   4    5.50    1.20
  -3  -9   4    3.80    1.10
   3   9   4    5.40    1.00
  -3  -9  -4    2.90    1.60
   3   9  -4    7.80    1.70
   3   9  -4    6.00    1.30
  -4  -9   4    4.70    1.40
   4   9   4    5.30    1.00
  -4  -9   4    3.90    1.20
  -4  -9  -4    4.00    1.60
   4   9  -4    6.10    2.00
   4   9  -4    7.50    1.30
  -5  -9   4   11.80    1.30
  -5  -9   4   11.80    1.80
   5   9   4   13.30    1.40
  -5  -9  -4    9.50    2.20
   5   9  -4   14.00    1.80
   5   9  -4   11.60    2.70
  -6  -9   4    6.30    1.50
   6   9   4    4.60    1.00
   6   9  -4    5.20    1.10
   6   9  -4   -2.10    3.50
  -7  -9   4    1.00    0.80
   7   9  -4    2.10    0.80
  -6   9   5    7.80    0.80
  -6   9   5    7.00    0.70
  -6   9   5    6.80    0.90
   6  -9   5    9.80    2.10
   5  -9   5    4.10    1.20
  -5   9   5    2.40    0.50
  -5   9   5    4.10    0.60
   5  -9  -5    7.10    3.50
  -5   9  -5    3.00    0.70
  -4   9   5    2.50    1.20
   4  -9   5    2.70    1.10
  -4   9   5    2.50    0.60
  -4   9   5    4.00    0.60
  -4   9  -5    2.90    0.80
   4  -9  -5    3.80    1.60
  -3   9   5    5.20    0.70
  -3   9   5    3.20    0.60
   3  -9   5    4.50    1.10
  -3   9  -5    4.10    0.80
   3  -9  -5    3.80    2.30
   2  -9   5    4.40    1.20
  -2   9   5    3.30    0.70
  -2   9   5    4.40    0.70
  -2   9   5    2.10    1.40
   2  -9  -5    3.20    1.20
   1  -9   5   17.30    2.20
   1  -9   5   19.40    2.10
  -1   9   5   15.70    2.50
  -1   9   5   17.40    1.80
  -1   9   5   17.80    1.50
   1  -9  -5   18.40    2.00
   0   9   5   32.10    3.30
   0  -9   5   25.30    2.60
   0   9   5   25.80    2.00
   0  -9   5   27.00    4.00
   0  -9   5   24.20    2.40
   0   9   5   22.50    2.10
   1   9   5   14.90    1.50
  -1  -9   5   17.80    1.90
  -1  -9   5   16.50    2.10
  -1  -9   5   18.60    3.00
   1   9   5   27.30    3.90
  -2  -9   5    4.70    1.00
   2   9   5    4.50    0.90
  -2  -9   5    1.80    1.80
  -2  -9   5    4.90    2.50
  -2  -9  -5    2.80    1.60
   2   9  -5    5.40    1.30
  -3  -9   5    2.70    1.00
   3   9   5    4.80    0.80
  -3  -9   5    7.10    3.00
  -3  -9  -5    3.00    1.50
   4   9   5    2.00    0.60
  -4  -9   5    5.00    1.50
  -4  -9   5    2.80    0.90
   4   9  -5    2.20    1.50
  -4  -9  -5    1.30    1.40
  -5  -9   5    2.60    0.50
  -5  -9   5    3.80    0.90
  -5  -9  -5    1.70    1.10
   5   9  -5   -0.90    1.80
  -6  -9   5    5.70    0.80
  -6  -9   5    6.20    1.10
   6   9   5    8.10    1.00
   5  -9   6    3.90    1.00
  -5   9   6    3.90    0.60
  -5   9   6    4.00    0.50
  -5   9  -6    3.40    0.60
   4  -9   6    1.80    0.90
  -4   9   6    2.70    0.70
  -4   9   6    3.30    0.50
  -4   9  -6    2.10    0.60
  -3   9   6    1.30    0.40
   3  -9   6    0.60    0.70
  -3   9  -6    1.20    0.50
  -2   9   6    0.30    0.80
   2  -9   6    0.40    0.80
  -2   9   6    1.10    1.50
  -2   9   6    0.20    0.50
  -2   9  -6    0.60    0.60
   1  -9   6    2.90    0.90
   1  -9   6    1.80    0.90
  -1   9   6    8.30    2.50
  -1   9   6    4.00    2.00
  -1   9   6    3.70    0.60
   0   9   6    1.60    0.50
   0  -9   6    0.60    3.10
   0  -9   6    1.80    0.90
   0   9   6   -1.50    2.30
   0  -9   6    0.90    1.00
  -1  -9   6    1.60    1.20
  -1  -9   6    2.30    1.20
   1   9   6    4.50    0.90
  -1  -9   6    1.30    2.20
   2   9   6    0.30    0.50
  -2  -9   6    1.30    0.70
  -2  -9   6    0.60    1.90
   2   9   6    0.80    0.40
   3   9   6    1.30    0.40
   3   9   6    0.60    0.40
  -3  -9   6    0.80    0.60
  -4  -9   6    3.10    0.70
   4   9   6    3.30    0.70
   4   9   6    5.00    0.60
  -5  -9   6    2.70    0.70
  -2   9   7    0.40    0.30
   2  -9   7    0.30    0.70
  -2   9  -7    0.50    0.40
  -1   9   7    6.00    1.20
  -1   9   7    3.50    0.50
   1  -9   7    2.40    1.00
  -1   9  -7    3.80    0.60
   0   9   7    1.70    0.40
   0  -9   7    2.30    0.70
   0   9   7    1.30    0.50
   1   9   7    2.50    0.60
  -1  -9   7    2.20    0.70
   2   9   7    0.60    0.40
  -2  -9   7    0.40    0.50
   2   9   7    0.70    0.90
   9 -10   0    1.10    1.60
  -8  10   0   26.10    1.90
   8 -10   0   20.80    3.00
  -7  10   0    0.40    0.50
  -7  10   0    0.70    0.60
   7 -10   0    0.40    1.70
  -7  10   0    1.00    1.00
  -6  10   0   49.70    3.80
  -6  10   0   46.60    3.70
   6 -10   0   43.90    4.70
  -6  10   0   53.89    4.20
  -6  10   0   50.49    3.80
  -5  10   0   52.99    3.90
   5 -10   0   51.39    4.80
  -5  10   0   52.69    4.10
  -5  10   0   52.19    4.00
  -4  10   0    0.20    0.70
   4 -10   0    2.50    1.70
  -4  10   0    0.80    0.80
   3 -10   0   -0.10    1.40
  -2  10   0   14.60    1.40
   2 -10   0   16.90    2.50
   2 -10   0   15.40    1.60
   2 -10   0   16.50    4.10
   2 -10   0   12.30    3.30
   2 -10   0   15.30    2.10
   1 -10   0  323.97   29.90
   1 -10   0  319.67   24.30
   1 -10   0  304.97   23.00
  -1  10   0  354.06   22.80
  -1  10   0  322.37   24.00
   1 -10   0  329.37   22.70
  -1  10   0  322.37   23.00
   1 -10   0  311.87   24.20
   0 -10   0  960.40   71.79
   0  10   0  936.41   66.59
   0 -10   0 1062.39   66.89
   0  10   0  940.61   67.69
   0 -10   0  891.41   67.89
   0  10   0  957.10   66.79
   0 -10   0 1004.50   73.99
   0 -10   0  901.91   66.49
  -1 -10   0  314.87   25.70
  -1 -10   0  356.16   24.50
  -1 -10   0  353.16   24.00
   1  10   0  348.17   24.30
   1  10   0  341.47   25.30
   1  10   0  362.06   24.90
  -1 -10   0  351.36   34.10
   1  10   0  351.16   24.10
   1  10   0  311.07   25.60
   1  10   0  337.87   24.00
   2  10   0   10.90    3.40
  -2 -10   0   14.20    2.40
   2  10   0   15.70    2.00
   2  10   0   15.80    3.40
   2  10   0   13.20    2.00
   2  10   0   14.50    3.70
  -2 -10   0    8.30    3.80
  -2 -10   0   12.80    3.60
  -2 -10   0   14.60    1.30
   3  10   0    0.10    0.70
   3  10   0    0.20    2.40
  -3 -10   0   -0.20    0.50
   3  10   0    0.90    1.90
  -3 -10   0   -4.40    8.00
   3  10   0   11.10    5.00
   4  10   0    1.00    1.40
  -4 -10   0    2.00    1.70
  -4 -10   0    1.20    1.10
   5  10   0   62.69    4.60
  -5 -10   0   57.39    5.20
  -5 -10   0   55.79    4.60
   6  10   0   65.49    4.50
  -6 -10   0   54.59    4.50
  -6 -10   0   51.79    5.00
  -7 -10   0    2.50    1.70
   7  10   0    1.00    0.90
  -7 -10   0    0.30    0.80
  -8 -10   0   32.90    2.90
   8  10   0   35.40    2.80
   9  10   0    0.40    0.60
  -9 -10   0    1.10    0.70
  -9  10   1    3.00    0.40
  -9  10   1    1.00    0.60
  -9  10  -1    1.90    0.40
   9 -10  -1    1.70    1.10
   8 -10   1    4.20    3.30
  -8  10   1    1.30    0.70
  -8  10   1    0.60    0.40
  -8  10   1    0.80    0.40
  -8  10  -1    0.60    0.40
   8 -10  -1    1.40    1.30
  -7  10   1   17.50    1.90
  -7  10   1   18.90    1.60
  -7  10   1   15.30    1.70
   7 -10   1   15.00    3.10
  -7  10   1   20.90    1.60
  -7  10  -1   18.70    1.70
   7 -10  -1   14.20    2.60
  -7  10  -1   19.00    1.70
   6 -10   1   12.20    2.60
  -6  10   1   11.10    1.10
  -6  10   1    8.70    1.10
  -6  10   1    8.50    1.20
  -6  10  -1    8.50    1.30
  -6  10  -1    8.00    1.20
   6 -10  -1    6.50    1.90
   5 -10   1   17.20    2.90
  -5  10   1   14.80    1.50
  -5  10   1   12.40    1.40
  -5  10   1   14.20    1.50
   5 -10  -1   11.50    2.30
  -5  10  -1   13.10    1.60
  -5  10  -1   11.50    1.40
  -4  10   1    5.30    0.90
  -4  10   1    5.10    0.90
  -4  10   1    6.60    1.10
   4 -10   1    4.20    1.90
  -4  10  -1    6.20    1.10
   4 -10  -1    6.90    1.80
  -4  10  -1    5.30    1.00
  -3  10   1    8.40    1.00
   3 -10   1   10.20    2.20
   3 -10  -1    7.10    1.80
   3 -10  -1    9.80    1.60
   2 -10   1   31.90    2.90
   2 -10   1   29.70    3.80
  -2  10   1   31.30    2.50
   2 -10   1   26.30    5.90
   2 -10   1   37.40    3.10
  -2  10   1   30.50    5.40
   2 -10  -1   40.00    6.40
  -2  10  -1   33.10    2.50
   2 -10  -1   27.60    3.20
   2 -10  -1   37.90    3.50
   2 -10  -1   30.60    2.60
   1 -10   1   81.59    7.10
   1 -10   1   99.39    7.20
   1 -10   1   99.59    7.60
  -1  10   1   97.99    6.90
  -1  10   1   91.69    7.40
  -1  10   1   89.29    8.50
   1 -10   1   75.09    8.80
   1 -10  -1   90.39   15.50
   1 -10  -1  113.39    8.80
   1 -10  -1   97.89    6.90
  -1  10  -1  100.39    6.90
   1 -10  -1   99.49    7.30
   1 -10  -1  102.09    9.60
   0  10   1    0.30    2.30
   0 -10   1    6.00    2.90
   0  10   1    1.80    2.40
   0  10   1    6.00    1.00
   0  10   1    4.20    1.40
   0  10   1    3.80    0.90
   0 -10   1    4.10    1.50
   0 -10   1    0.30    9.20
   0 -10   1    4.50    0.90
   0  10  -1    2.10    3.20
   0  10  -1    5.40   12.50
   0  10  -1    4.10    3.10
   0  10  -1    6.10    1.00
   0 -10  -1    4.30    1.30
   0  10  -1    5.10    1.30
   0 -10  -1  -15.90   15.00
   0 -10  -1    6.00   11.80
   0  10  -1    4.90    1.40
   0 -10  -1    5.50    0.80
  -1 -10   1  110.79    8.00
   1  10   1   96.29    7.10
   1  10   1  105.59    9.10
   1  10   1   90.39    8.40
   1  10   1   86.09    7.90
  -1 -10   1   89.09    7.50
  -1 -10   1  101.09    7.20
   1  10   1   98.09    7.30
  -1 -10  -1  101.19    7.20
  -1 -10  -1  101.59   20.10
   1  10  -1   90.29    9.40
   1  10  -1  104.59    8.10
   1  10  -1  105.09    7.20
   1  10  -1  102.39    7.70
  -1 -10  -1  103.29    9.30
  -1 -10  -1  108.89    7.70
   1  10  -1  101.19    7.30
   2  10   1   31.90    3.20
   2  10   1   37.90    5.60
  -2 -10   1   35.50    2.80
  -2 -10   1   28.00    4.60
   2  10   1   35.90    2.70
   2  10   1   34.70    6.30
   2  10  -1   31.50    3.00
  -2 -10  -1   35.20    2.60
   2  10  -1   21.40    5.70
   2  10  -1   39.30    4.40
   2  10  -1   33.30    4.00
   2  10  -1   30.70    6.90
  -2 -10  -1   28.80    6.60
   2  10  -1   37.90    2.80
   3  10   1    8.70    1.20
   3  10   1    8.20    3.40
  -3 -10   1    8.50    1.20
  -3 -10   1    5.20    6.30
   3  10   1    9.40    5.20
   3  10  -1    8.90    1.30
   3  10  -1   11.80    3.10
   3  10  -1   12.00    2.00
   3  10  -1    8.70    6.30
  -4 -10   1    7.90    1.20
  -4 -10   1    6.10    1.80
  -4 -10   1    6.30    1.70
   4  10  -1    5.70    1.20
  -4 -10  -1    6.40    2.00
   4  10  -1    8.40    2.60
  -4 -10  -1    4.80    1.30
   5  10   1   16.20    1.70
  -5 -10   1   11.70    1.70
  -5 -10   1   15.50    2.10
  -5 -10   1   13.70    2.60
   5  10  -1   16.00    1.80
  -5 -10  -1   14.60    2.60
  -5 -10  -1   14.80    1.90
  -6 -10   1   11.00    1.60
   6  10   1   10.10    1.50
  -6 -10   1   11.70    2.10
  -6 -10  -1    7.80    2.00
   6  10  -1   10.90    1.60
  -6 -10  -1   12.00    1.80
   7  10   1   26.40    2.20
  -7 -10   1   20.40    2.30
  -7 -10  -1   26.70    2.60
   7  10  -1   26.60    2.30
  -8 -10   1    0.40    1.00
  -8 -10   1    1.10    0.70
   8  10   1    1.60    0.80
   8  10  -1    1.40    0.80
  -9 -10   1    2.00    0.70
  -9 -10  -1    1.60    0.60
   9  10  -1    3.10    0.70
  -8  10   2   18.90    1.70
  -8  10   2   19.50    1.50
   8 -10  -2   15.00    2.30
  -8  10  -2   18.70    1.50
  -7  10   2    2.30    0.50
  -7  10   2    2.80    0.80
   7 -10  -2    3.40    1.40
  -7  10  -2    3.30    0.70
  -6  10   2   34.80    2.80
  -6  10   2   37.60    2.80
   6 -10   2   40.90    4.30
  -6  10  -2   34.00    2.90
   5 -10   2   20.60    3.10
  -5  10   2   17.00    1.60
  -5  10   2   16.10    1.60
  -5  10   2   19.30    1.70
   5 -10  -2   13.70    2.60
  -5  10  -2   15.40    1.70
  -5  10  -2   17.90    2.00
  -4  10   2    1.30    0.60
  -4  10   2    1.80    0.70
   4 -10   2    3.60    1.70
  -4  10   2    2.50    0.90
   4 -10  -2    0.60    1.70
   4 -10  -2    1.80    1.50
  -4  10  -2    1.00    0.90
  -4  10  -2    3.60    1.10
  -3  10   2   14.60    1.50
  -3  10   2   14.20    1.40
   3 -10  -2   11.00    2.30
   3 -10  -2   10.40    1.70
  -3  10  -2   14.40    1.50
   2 -10   2    7.40    1.60
  -2  10   2    5.10    0.90
   2 -10  -2    4.40    1.00
   2 -10  -2    5.50    1.70
   1 -10   2  292.97   19.30
  -1  10   2  265.17   19.00
  -1  10   2  261.77   19.10
  -1  10   2  263.67   19.70
  -1  10   2  269.17   20.60
   1 -10   2  269.87   19.20
  -1  10  -2  259.67   19.00
   1 -10  -2  287.67   19.60
   1 -10  -2  269.07   19.10
   0 -10   2  399.76   27.50
   0  10   2  396.16   28.90
   0  10   2  371.36   27.50
   0 -10   2  401.56   27.60
   0  10   2  377.26   27.30
   0 -10   2  355.46   28.10
   0  10  -2  382.96   27.40
   0 -10  -2  383.96   27.40
   0 -10  -2  426.16   27.90
   0 -10  -2  413.96   29.40
  -1 -10   2  237.68   20.10
   1  10   2  268.57   19.30
  -1 -10   2  274.47   19.40
  -1 -10   2  280.47   19.30
   1  10   2  284.07   21.20
   1  10   2  254.77   20.90
   1  10   2  263.97   19.10
  -1 -10  -2  303.07   21.60
  -1 -10  -2  274.37   19.10
   1  10  -2  278.87   19.10
   2  10   2    7.90    1.90
  -2 -10   2    5.50    1.20
   2  10   2    6.40    0.90
   2  10   2    4.50    4.60
   2  10   2    5.50    3.60
  -2 -10   2    4.80    2.20
   2  10  -2    4.60    4.00
   2  10  -2    6.20    1.40
  -2 -10  -2    7.00    0.80
   2  10  -2    8.50    1.20
   3  10   2   16.00    1.60
  -3 -10   2   16.60    2.00
  -3 -10   2   15.60    2.30
  -3 -10  -2   13.80    2.20
   3  10  -2   17.30    2.30
   3  10  -2   17.30    1.70
   4  10   2    2.30    0.80
  -4 -10   2    1.90    0.90
  -4 -10   2    2.60    1.40
  -4 -10   2    3.20    0.90
   4  10  -2    2.70    0.90
  -4 -10  -2    0.80    1.20
  -5 -10   2   20.30    2.70
   5  10   2   21.60    1.90
  -5 -10   2   18.40    1.80
  -5 -10  -2   17.80    2.30
   5  10  -2   19.20    2.00
  -6 -10   2   41.70    3.60
  -6 -10   2   40.40    4.00
   6  10   2   49.90    3.50
  -6 -10   2   38.20    3.30
   6  10  -2   49.80    3.60
  -6 -10  -2   37.60    3.70
   7  10   2    5.30    1.20
  -7 -10   2    5.70    1.50
   7  10  -2    5.40    1.10
  -7 -10  -2    7.80    1.60
   8  10   2   25.50    2.10
  -8 -10   2   20.20    2.00
  -8 -10   2   21.70    2.30
   8  10  -2   24.20    2.20
  -8  10   3    2.80    0.50
  -8  10   3    1.90    0.50
   8 -10  -3    1.20    1.10
  -8  10  -3    2.10    0.40
  -7  10   3   18.80    1.40
  -7  10   3   16.80    1.60
   7 -10  -3   15.90    2.30
  -7  10  -3   16.20    1.50
  -6  10   3    3.30    0.60
   6 -10   3    2.10    2.10
  -6  10   3    3.70    0.70
  -6  10   3    4.10    0.80
  -6  10  -3    2.70    0.70
   6 -10  -3    2.40    1.40
  -5  10   3    2.40    0.70
   5 -10   3    2.10    1.70
  -5  10   3    0.80    0.70
  -5  10   3    0.90    0.60
  -5  10   3    1.40    0.60
   5 -10  -3   -0.10    1.50
  -5  10  -3    1.40    0.70
   5 -10  -3    1.40    2.20
  -4  10   3    6.40    1.00
  -4  10   3    8.90    1.20
  -4  10   3    4.70    0.90
  -4  10   3    7.40    1.10
   4 -10  -3    6.30    1.70
  -4  10  -3    5.60    1.00
   4 -10  -3    3.30    1.60
  -3  10   3    2.60    0.80
  -3  10   3    2.00    0.80
  -3  10   3    3.90    0.90
  -3  10   3    2.70    0.70
   3 -10   3    3.00    1.30
   3 -10  -3    3.30    1.30
  -3  10  -3    2.40    0.80
   3 -10  -3    2.40    1.60
   2 -10   3    3.10    1.10
  -2  10   3    4.60    0.80
  -2  10   3    2.20    0.70
  -2  10   3    2.60    1.00
  -2  10   3    3.60    1.00
   2 -10  -3    1.90    1.70
   2 -10  -3    2.90    1.10
  -1  10   3    8.20    1.20
  -1  10   3    7.60    1.20
  -1  10   3    8.50    1.60
   1 -10   3   10.60    1.70
   1 -10   3   12.80    2.10
  -1  10  -3    9.50    1.10
   1 -10  -3    8.40    1.60
   1 -10  -3    7.00    2.20
   0  10   3    1.00    0.70
   0 -10   3   -0.90    4.40
   0 -10   3    1.20    1.00
   0  10   3    1.80    1.10
   0  10   3    3.70    5.40
   0  10   3    1.50    0.60
   0 -10   3    2.20    1.30
   0 -10  -3    0.70    1.50
   1  10   3    9.10    1.10
   1  10   3    8.10    1.30
   1  10   3    9.00    1.70
  -1 -10   3    9.10    1.70
  -1 -10   3   10.40    1.80
  -1 -10  -3    6.30    1.20
  -1 -10  -3    9.70    2.10
   1  10  -3    9.40    1.70
   2  10   3    2.80    0.70
  -2 -10   3    3.40    1.80
  -2 -10   3    2.70    1.30
  -2 -10   3    0.50    1.20
   2  10  -3    3.20    1.40
   2  10  -3    2.20    0.90
  -2 -10  -3    0.30    1.50
  -3 -10   3    5.00    1.40
  -3 -10   3    3.10    1.10
  -3 -10   3    1.80    1.10
   3  10   3    2.60    0.70
  -3 -10  -3    1.90    1.50
   3  10  -3    2.20    1.80
   3  10  -3    2.90    0.90
  -4 -10   3    7.10    1.50
   4  10   3    6.60    1.00
  -4 -10   3    7.80    1.30
  -4 -10   3    9.40    1.50
   4  10  -3    6.90    1.30
   4  10  -3    9.70    2.40
  -4 -10  -3    5.30    1.60
  -5 -10   3    1.00    0.70
   5  10   3    2.20    0.80
  -5 -10   3    1.80    1.30
  -5 -10  -3    0.90    1.30
   5  10  -3    1.70    0.90
   5  10  -3    0.30    2.60
  -6 -10   3    3.70    1.30
   6  10   3    4.30    1.00
  -6 -10   3    3.70    0.80
  -6 -10  -3    2.30    1.60
   6  10  -3    5.10    1.10
  -7 -10   3   17.70    1.50
  -7 -10   3   17.60    2.00
  -7 -10  -3   15.20    2.00
  -8 -10   3    2.10    0.90
   8  10  -3    3.70    0.90
  -8 -10  -3    2.20    0.80
  -7  10   4    5.30    0.60
  -7  10   4    4.30    0.70
  -7  10  -4    4.10    0.60
   7 -10  -4    3.70    1.20
  -6  10   4   15.60    1.30
   6 -10   4   17.00    2.60
  -6  10   4   15.20    1.30
  -6  10   4   13.70    1.30
   6 -10  -4   12.90    2.20
  -6  10  -4   11.50    1.30
  -5  10   4    4.20    1.00
  -5  10   4    5.40    0.80
  -5  10   4    5.10    0.90
   5 -10   4    6.30    1.40
   5 -10  -4    8.30    2.30
   5 -10  -4    4.90    1.60
  -5  10  -4    6.10    0.90
  -4  10   4    1.00    0.60
   4 -10   4    2.30    1.30
  -4  10   4    0.20    0.50
  -4  10   4    0.20    0.90
  -4  10  -4    0.50    0.70
   4 -10  -4   -0.90    1.70
   4 -10  -4    0.20    1.40
  -3  10   4    3.00    0.60
   3 -10   4    3.00    1.10
  -3  10   4    3.20    1.10
  -3  10   4    3.10    0.70
   3 -10  -4   -0.40    1.80
  -3  10  -4    1.60    0.70
   3 -10  -4    2.00    1.20
  -2  10   4    1.70    0.60
   2 -10   4    0.80    1.00
  -2  10   4    1.00    0.60
  -2  10   4    1.80    1.10
   2 -10  -4    1.30    1.10
  -1  10   4   10.00    1.30
   1 -10   4   13.00    1.80
   1 -10   4   12.00    3.00
  -1  10   4   11.50    1.30
  -1  10   4   11.80    1.80
   1 -10  -4   10.70    1.50
   0 -10   4   90.69    6.80
   0  10   4   94.89    6.90
   0  10   4   88.99    6.50
   0 -10   4   94.99    7.20
   0  10   4   98.29    6.60
   0 -10  -4   80.19    6.60
   0  10  -4   81.29    6.50
   1  10   4   12.60    1.30
  -1 -10   4   12.60    1.90
   1  10   4   11.80    2.50
  -1 -10   4   11.40    2.20
   1  10   4   10.10    1.40
  -1 -10   4   10.40    1.80
   1  10  -4   12.50    1.60
   2  10   4    3.00    1.20
  -2 -10   4    2.40    1.50
  -2 -10   4    2.90    1.70
  -2 -10   4    2.30    1.10
   2  10   4    1.40    0.60
  -2 -10  -4    1.40    1.40
   2  10  -4    1.10    1.20
  -3 -10   4    1.80    1.40
   3  10   4    2.80    0.70
  -3 -10   4    3.30    1.10
   3  10  -4    2.60    1.00
   3  10  -4    2.10    1.40
  -3 -10  -4    1.50    1.50
  -4 -10   4    0.60    0.70
   4  10   4    1.40    0.70
  -4 -10   4    1.20    1.00
  -4 -10   4    1.20    1.30
  -4 -10  -4   -0.10    1.30
   4  10  -4    0.70    0.90
   4  10  -4    2.00    1.80
   5  10   4    6.70    1.00
  -5 -10   4    4.10    1.20
  -5 -10   4    6.10    1.00
   5  10  -4    3.70    2.50
   5  10  -4    5.70    1.20
  -5 -10  -4    3.80    1.30
  -6 -10   4   17.80    2.10
   6  10   4   18.40    1.70
   6  10  -4   20.20    1.80
  -6 -10  -4   15.80    2.20
   7  10   4    6.80    1.20
  -7 -10   4    5.60    1.20
   7  10  -4    7.40    1.10
  -6  10   5    0.80    0.40
  -6  10   5    1.20    0.30
  -6  10   5    1.80    0.40
   6 -10   5    0.80    1.30
  -6  10  -5    1.00    0.40
  -5  10   5    2.90    0.50
   5 -10   5    3.70    1.30
  -5  10  -5    2.60    0.60
  -4  10   5    8.90    1.20
  -4  10   5    8.80    1.00
   4 -10   5    9.50    1.50
   4 -10  -5   10.30    1.90
  -4  10  -5    7.70    1.10
   3 -10   5    7.50    1.40
  -3  10   5    5.20    1.40
  -3  10   5    4.30    0.70
  -3  10   5    5.50    0.80
   3 -10  -5    2.80    1.40
  -3  10  -5    6.00    1.00
  -2  10   5    1.90    0.50
  -2  10   5    0.90    0.60
  -2  10   5    2.90    2.30
   2 -10  -5    1.50    1.90
  -1  10   5    7.00    1.80
   1 -10   5   10.70    1.70
  -1  10   5   10.10    1.00
  -1  10   5    9.40    1.30
   1 -10  -5   11.50    1.70
   0  10   5   -0.20    0.80
   0  10   5    0.20    2.00
   0  10   5    0.30    0.60
   0 -10   5    1.40    1.00
   0 -10   5    0.10    1.00
   0  10   5    0.70    0.50
   0 -10   5   -1.70    2.50
   1  10   5    8.90    1.10
   1  10   5   12.60    3.40
  -1 -10   5   11.10    2.00
  -1 -10   5   11.00    2.50
  -1 -10   5    9.00    1.50
  -2 -10   5    0.30    0.80
  -2 -10   5    1.10    2.90
   2  10  -5    2.20    1.80
   3  10   5    5.60    0.80
  -3 -10   5    2.10    1.70
  -3 -10   5    4.10    1.00
  -3 -10  -5    3.80    1.50
   3  10  -5    6.30    1.60
  -4 -10   5   10.30    1.50
   4  10   5    9.10    1.00
  -4 -10   5    8.60    1.70
  -4 -10   5    7.70    1.40
   4  10  -5    6.80    1.70
  -4 -10  -5    5.30    2.30
  -5 -10   5    3.00    0.80
  -5 -10   5    2.00    0.50
  -5 -10  -5    0.10    1.00
   6  10   5    2.20    0.60
  -6 -10   5    1.80    0.70
  -6 -10  -5    0.70    0.90
   4 -10   6    1.90    0.90
  -4  10   6    1.80    0.40
  -4  10   6    1.60    0.40
  -4  10  -6    2.50    0.60
   3 -10   6    7.00    1.20
  -3  10   6    9.10    0.80
  -3  10  -6    7.60    0.90
  -2  10   6   -0.10    0.40
   2 -10   6    0.20    0.70
  -2  10   6    0.40    1.70
  -2  10   6    0.20    0.80
  -2  10  -6    0.40    0.50
  -1  10   6    1.60    1.80
   1 -10   6    1.70    0.80
  -1  10   6    2.30    0.50
   0 -10   6    7.60    1.50
   0  10   6    7.30    1.10
   0  10   6   12.90    3.00
   0 -10   6    5.20    1.10
   0 -10   6    2.20    3.60
   0  10   6    8.40    1.70
  -1 -10   6    4.90    2.50
  -1 -10   6    3.10    1.50
   1  10   6    3.90    0.60
  -2 -10   6    0.40    0.50
  -2 -10   6   -2.10    2.30
   2  10   6    0.20    0.50
   2  10   6    0.20    0.30
  -3 -10   6    8.30    1.10
   3  10   6    9.70    1.00
   3  10   6    8.80    0.80
  -4 -10   6    2.20    0.70
   4  10   6    2.30    0.50
  -1  10   7    0.10    0.20
  -1  10   7    0.30    0.50
  -1  10  -7    0.10    0.40
   0  10   7    0.10    0.30
   0  10  -7    1.30    0.40
  -1 -10   7    0.30    0.50
   1  10   7    0.10    0.30
  -9  11   0    4.40    0.50
   8 -11   0    6.70    1.70
  -8  11   0    6.20    0.70
  -7  11   0   25.90    2.00
   7 -11   0   19.90    2.90
  -7  11   0   28.00    2.10
   6 -11   0    5.60    2.00
  -6  11   0    6.60    1.00
  -6  11   0    6.40    1.00
  -6  11   0    5.20    1.00
   5 -11   0   58.99    5.30
  -5  11   0   62.39    4.60
  -5  11   0   63.39    4.60
  -5  11   0   61.29    4.70
  -4  11   0   20.40    2.00
   4 -11   0   18.00    2.70
  -4  11   0   18.30    1.80
  -4  11   0   20.70    1.90
   3 -11   0   21.30    2.60
   3 -11   0   23.00    2.80
  -3  11   0   22.30    2.00
  -2  11   0   59.69    4.20
   2 -11   0   56.09    4.30
   2 -11   0   52.99    4.60
  -1  11   0  375.96   25.40
   1 -11   0  350.26   27.30
   1 -11   0  355.66   25.40
   1 -11   0  326.87   25.60
   1 -11   0  403.16   25.90
   0  11   0    0.90    3.20
   0  11   0    0.30    0.60
   0 -11   0   -0.90    1.40
   0  11   0    2.70    1.50
   0 -11   0    0.40    2.30
   0 -11   0    0.70    1.40
   0 -11   0   -0.80    0.60
   0  11   0   -0.10    0.70
   0 -11   0   -1.70   11.40
   1  11   0  386.96   26.50
   1  11   0  388.66   27.30
   1  11   0  383.46   26.30
  -1 -11   0  347.07   28.20
  -1 -11   0  368.36   40.70
   1  11   0  328.97   28.20
   1  11   0  369.46   28.10
  -1 -11   0  378.66   26.40
  -1 -11   0  407.26   27.00
   1  11   0  388.16   26.80
   2  11   0   50.29    8.50
  -2 -11   0   53.49    9.10
   2  11   0   63.39    4.90
  -2 -11   0   59.39    4.50
   2  11   0   64.19    4.50
   2  11   0   60.29    6.20
   2  11   0   61.09    8.50
   3  11   0   25.10    2.20
   3  11   0   29.50    3.30
  -3 -11   0   25.90    2.10
  -3 -11   0   25.30    3.20
   3  11   0   32.20    5.90
  -4 -11   0   21.90    2.90
   4  11   0   22.50    2.10
  -4 -11   0   26.10    2.50
  -5 -11   0   68.49    5.60
  -5 -11   0   57.29    6.80
   5  11   0   81.09    5.40
  -6 -11   0    7.80    2.00
  -6 -11   0    6.30    1.50
   6  11   0    8.40    1.40
  -7 -11   0   29.80    2.70
   7  11   0   31.50    2.60
   8  11   0    7.70    1.10
  -8 -11   0   10.10    1.30
   9  11   0    6.90    0.90
  -9 -11   0    4.30    0.90
   8 -11   1    2.90    1.90
  -8  11   1    2.70    0.70
  -8  11   1    3.40    0.50
   8 -11  -1    3.30    1.40
  -8  11  -1    3.20    0.60
   7 -11   1   14.80    2.70
  -7  11   1   12.90    1.80
  -7  11   1   19.30    1.50
  -7  11   1   15.20    1.50
  -7  11   1   16.80    1.50
  -7  11  -1   16.70    1.50
  -7  11  -1   17.70    1.50
  -6  11   1   27.10    2.30
  -6  11   1   29.60    2.30
  -6  11   1   28.70    2.30
   6 -11   1   31.70    3.60
  -6  11  -1   26.70    2.40
  -6  11  -1   26.50    2.30
  -5  11   1   81.09    5.90
   5 -11   1   91.79    6.70
   5 -11  -1   70.59    6.60
  -5  11  -1   80.79    6.00
  -4  11   1   25.40    2.30
  -4  11   1   25.20    2.20
   4 -11   1   28.00    3.10
  -4  11  -1   24.10    2.20
   4 -11  -1   22.70    3.00
  -4  11  -1   28.30    2.20
   3 -11   1    4.90    1.60
  -3  11   1    5.20    0.90
  -3  11   1    3.30    0.80
  -3  11   1    4.80    0.90
  -3  11  -1    6.60    0.90
   3 -11  -1    5.50    1.40
  -3  11  -1    4.30    1.20
   2 -11   1   26.20    2.60
   2 -11   1   27.20    2.70
  -2  11   1   25.60    2.20
   2 -11  -1   25.60    2.30
  -2  11  -1   26.10    2.10
  -1  11   1  154.58   13.60
   1 -11   1  166.58   12.00
  -1  11   1  161.68   11.80
   1 -11   1  165.68   12.60
   1 -11   1  160.28   11.80
  -1  11   1  158.88   11.70
   1 -11  -1  179.08   12.30
   1 -11  -1  165.68   11.80
   1 -11  -1  176.78   14.60
  -1  11  -1  165.08   11.80
   0 -11   1    7.40    4.20
   0 -11   1   13.80    1.40
   0  11   1   11.40    2.30
   0  11   1    8.10    3.70
   0 -11   1   15.30   13.30
   0 -11   1   15.40    2.50
   0  11   1   12.80    1.20
   0 -11   1   11.60    1.90
   0  11   1   13.30    1.50
   0 -11  -1   11.90    1.30
   0  11  -1    4.50    4.20
   0  11  -1   13.40    1.50
   0  11  -1   14.30    2.60
   0 -11  -1   13.10    3.60
   0 -11  -1   11.30    2.20
   0  11  -1   15.10    2.50
   0 -11  -1   13.70    2.10
   0  11  -1  -10.50   17.10
   1  11   1  175.28   14.50
   1  11   1  158.68   14.30
  -1 -11   1  180.28   12.40
  -1 -11   1  149.49   12.60
  -1 -11   1  172.18   13.20
   1  11   1  167.78   12.40
   1  11   1  172.28   12.20
  -1 -11  -1  168.28   14.90
  -1 -11  -1  185.38   13.00
   1  11  -1  172.88   13.00
  -1 -11  -1  178.48   12.30
   1  11  -1  185.78   13.40
   1  11  -1  177.28   12.20
   1  11  -1  178.08   12.40
   2  11   1   28.80    2.30
   2  11   1   26.50    2.90
   2  11   1   25.00    5.40
  -2 -11   1   29.40    2.40
   2  11  -1   19.00    6.30
   2  11  -1   22.20    4.40
  -2 -11  -1   29.10    6.70
   2  11  -1   31.70    2.30
   2  11  -1   27.30    2.70
  -2 -11  -1   28.30    2.30
   3  11   1    4.90    0.90
  -3 -11   1    3.80    1.20
  -3 -11   1    6.70    1.80
  -3 -11   1    3.90    1.00
   3  11  -1    4.80    1.80
  -3 -11  -1    4.60    1.60
  -3 -11  -1    6.70    2.00
  -4 -11   1   29.90    3.00
  -4 -11   1   30.20    3.30
   4  11   1   29.50    2.40
  -4 -11   1   28.30    2.50
   4  11  -1   36.50    3.90
  -4 -11  -1   24.50    3.30
   4  11  -1   31.50    2.50
  -4 -11  -1   22.60    2.90
  -5 -11   1   98.69    7.40
   5  11   1  105.99    6.80
  -5 -11   1   86.19    7.00
  -5 -11  -1   78.69    7.40
   6  11   1   35.30    2.80
  -6 -11   1   31.00    2.90
  -6 -11   1   30.80    3.40
   6  11  -1   35.60    2.90
  -6 -11  -1   31.50    3.10
   7  11   1   20.30    1.80
  -7 -11   1   15.00    2.40
  -7 -11   1   18.20    2.00
   7  11  -1   22.30    1.90
  -7 -11  -1   21.20    2.20
  -8 -11   1    6.20    1.20
   8  11   1    7.00    1.10
  -8 -11  -1    5.30    1.20
  -8  11   2    8.80    1.00
  -8  11   2    6.50    0.70
  -8  11   2    8.60    0.80
  -8  11  -2    7.30    0.80
   8 -11  -2    4.80    1.40
   7 -11   2   11.40    2.20
  -7  11   2    7.30    1.20
  -7  11   2   10.20    1.10
   7 -11  -2    5.20    1.50
  -7  11  -2    8.10    1.00
   6 -11   2   11.40    2.60
  -6  11   2    7.00    0.90
  -6  11   2    9.80    1.00
  -6  11   2    7.70    1.00
  -6  11  -2    5.00    1.20
  -6  11  -2    7.70    1.00
  -5  11   2   15.30    1.40
   5 -11   2   16.00    2.70
  -5  11   2   14.90    1.50
  -5  11   2   16.20    1.50
  -5  11  -2   13.60    1.50
  -5  11  -2   12.50    1.80
   5 -11  -2   11.10    2.40
   4 -11   2    8.70    1.80
  -4  11   2    6.90    1.10
  -4  11   2    6.20    1.00
  -4  11   2    8.40    1.20
   4 -11  -2    4.50    1.70
   4 -11  -2    8.60    2.10
  -4  11  -2    6.30    1.20
  -4  11  -2    5.70    1.10
  -3  11   2    6.70    1.00
   3 -11   2    8.10    1.60
  -3  11   2    7.70    1.20
  -3  11   2    6.30    1.10
  -3  11  -2    8.30    1.20
   3 -11  -2    5.90    1.80
   3 -11  -2    9.50    1.70
  -3  11  -2    7.70    1.20
   2 -11   2   31.60    2.90
  -2  11   2   29.60    2.50
  -2  11   2   29.60    2.50
  -2  11   2   31.30    2.30
  -2  11  -2   30.80    2.50
   2 -11  -2   23.60    3.10
   2 -11  -2   28.20    2.50
  -1  11   2  227.58   18.70
  -1  11   2  224.78   16.60
   1 -11   2  246.88   16.80
  -1  11   2  243.18   16.50
  -1  11   2  226.08   16.40
   1 -11   2  234.18   16.60
   1 -11  -2  233.98   17.30
   1 -11  -2  230.38   16.50
  -1  11  -2  235.08   16.50
   0  11   2   11.30    4.50
   0  11   2   12.20    1.70
   0 -11   2   11.80    1.90
   0 -11   2   11.00    1.50
   0  11   2   12.30    1.20
   0  11  -2   10.80    1.50
   0 -11  -2   10.60    1.30
   1  11   2  254.17   19.40
  -1 -11   2  196.38   18.20
  -1 -11   2  237.88   16.80
  -1 -11   2  221.18   16.90
   1  11   2  230.08   16.60
   1  11   2  239.58   16.80
  -1 -11  -2  238.68   16.60
   1  11  -2  241.38   16.80
   1  11  -2  247.68   16.60
  -1 -11  -2  249.58   20.30
   2  11   2   34.90    3.50
  -2 -11   2   32.50    3.40
  -2 -11   2   36.30    3.00
   2  11  -2   35.80    3.10
   2  11  -2   32.20    6.40
  -2 -11  -2   30.40    2.60
   3  11   2    8.10    1.10
  -3 -11   2   10.50    1.30
  -3 -11   2    9.10    1.70
  -3 -11   2    5.70    1.30
  -3 -11  -2    6.40    1.60
   3  11  -2    8.30    1.20
  -4 -11   2    7.00    1.10
  -4 -11   2    5.80    1.20
  -4 -11   2    9.00    1.80
   4  11   2    7.60    1.10
  -4 -11  -2    6.60    1.60
   4  11  -2    9.30    1.30
   4  11  -2   12.80    2.80
   5  11   2   17.40    1.60
  -5 -11   2   14.80    2.40
  -5 -11   2   14.60    1.60
  -5 -11  -2   13.40    2.20
   5  11  -2   17.90    1.80
  -6 -11   2    8.70    1.80
  -6 -11   2   11.90    1.90
   6  11   2    9.80    1.30
  -6 -11   2    8.30    1.20
  -6 -11  -2    8.20    1.80
   7  11   2   10.30    1.30
  -7 -11   2   10.00    1.90
  -7 -11   2    8.40    1.50
  -7 -11  -2    8.70    1.70
   7  11  -2   11.80    1.40
  -8 -11   2    8.00    1.40
  -8 -11  -2    6.30    1.20
  -8  11   3    2.60    0.60
  -8  11   3    2.10    0.60
  -8  11   3    2.20    0.40
   8 -11  -3    1.90    1.10
  -8  11  -3    1.80    0.40
  -7  11   3    2.50    0.60
  -7  11   3    3.10    0.50
   7 -11   3    2.50    2.00
  -7  11   3    2.80    0.50
   7 -11  -3    1.60    1.20
  -7  11  -3    2.30    0.50
   6 -11   3   20.60    2.70
  -6  11   3   19.50    1.50
  -6  11   3   16.40    1.40
   6 -11  -3   12.90    2.20
  -6  11  -3   14.80    1.50
   5 -11   3   62.69    5.00
  -5  11   3   59.69    4.10
  -5  11   3   54.29    4.00
  -5  11   3   51.49    4.00
  -5  11   3   53.39    4.00
   5 -11  -3   52.19    5.10
  -5  11  -3   46.20    4.10
  -4  11   3   28.30    2.30
   4 -11   3   34.30    3.00
  -4  11   3   30.60    2.30
  -4  11   3   26.30    2.30
  -4  11   3   30.90    2.30
   4 -11  -3   31.20    3.10
   4 -11  -3   22.10    3.20
  -4  11  -3   27.00    2.40
  -3  11   3    2.70    0.90
  -3  11   3    4.20    0.90
  -3  11   3    4.60    0.80
   3 -11   3    5.40    1.30
  -3  11   3    2.60    0.90
   3 -11  -3    2.50    1.60
   3 -11  -3    5.50    1.40
  -3  11  -3    3.90    1.00
  -2  11   3   12.00    1.30
  -2  11   3   11.80    1.30
  -2  11   3   12.00    1.60
   2 -11   3   12.80    1.80
  -2  11   3   12.50    1.40
   2 -11  -3   12.90    1.70
   1 -11   3   44.90    3.80
  -1  11   3   38.10    3.30
  -1  11   3   38.10    3.00
   1 -11   3   42.30    3.50
  -1  11   3   42.90    3.10
  -1  11  -3   34.20    3.00
  -1  11  -3   36.50    3.20
   1 -11  -3   38.30    3.20
   0  11   3    0.50    0.50
   0 -11   3   -1.30    0.90
   0  11   3    1.00    0.50
   0 -11   3    0.80    1.50
   0  11  -3    0.20    0.80
   0  11  -3   -1.30    0.80
   0 -11  -3    2.70    1.40
   0 -11  -3   -0.40    0.80
   1  11   3   35.90    2.90
   1  11   3   38.50    2.90
  -1 -11   3   38.20    3.50
  -1 -11   3   40.70    3.60
  -1 -11   3   43.30    3.50
   1  11   3   38.20    3.60
  -1 -11  -3   36.00    3.00
   1  11  -3   38.10    3.30
   1  11  -3   34.40    2.90
  -2 -11   3    7.70    1.60
   2  11   3   11.40    1.20
  -2 -11   3   11.00    2.70
  -2 -11   3   12.20    2.10
   2  11  -3   12.50    1.90
   2  11  -3   13.50    1.40
  -2 -11  -3    8.00    1.90
  -3 -11   3    3.60    1.10
  -3 -11   3    2.50    1.20
  -3 -11   3    4.50    1.40
   3  11   3    3.40    0.80
  -3 -11  -3    0.20    1.50
   3  11  -3    2.70    0.90
   3  11  -3    4.20    1.80
  -4 -11   3   32.40    3.10
  -4 -11   3   28.80    2.90
  -4 -11   3   32.40    2.70
   4  11   3   32.20    2.60
   4  11  -3   29.10    3.80
   4  11  -3   37.80    2.80
   5  11   3   62.79    4.40
  -5 -11   3   57.29    4.80
  -5 -11   3   52.99    4.30
   5  11  -3   59.19    5.80
  -6 -11   3   20.50    1.80
   6  11   3   21.50    1.80
  -6 -11   3   17.80    2.40
   6  11  -3   22.70    2.00
  -7 -11   3    2.10    0.90
   7  11   3    3.20    0.80
   7  11  -3    3.30    0.70
  -8 -11   3    2.60    0.80
  -8 -11  -3    2.00    0.60
  -7  11   4    8.30    0.90
  -7  11   4    7.20    0.70
  -7  11  -4    6.50    0.80
   7 -11  -4    8.30    1.70
  -6  11   4    7.80    1.00
   6 -11   4   11.90    2.20
  -6  11   4   10.20    0.90
  -6  11  -4    9.10    1.00
   6 -11  -4    8.90    2.00
  -5  11   4   12.90    1.20
  -5  11   4   13.60    1.30
   5 -11   4   15.20    2.10
   5 -11  -4    8.90    2.00
  -5  11  -4   13.50    1.40
   5 -11  -4    9.60    2.30
  -4  11   4   10.50    1.10
  -4  11   4   10.20    1.10
   4 -11   4   11.60    1.80
  -4  11  -4    9.80    1.20
   4 -11  -4    8.20    2.30
  -3  11   4   13.20    1.40
  -3  11   4   13.00    1.70
   3 -11   4   16.60    2.00
  -3  11   4   14.20    1.30
   3 -11  -4   11.90    2.70
   3 -11  -4   14.90    2.00
  -3  11  -4   13.90    1.50
  -2  11   4   23.10    2.00
   2 -11   4   28.40    2.60
  -2  11   4   22.30    2.40
  -2  11   4   24.60    2.00
   2 -11  -4   23.10    2.40
   1 -11   4   47.70    5.30
   1 -11   4   55.89    4.40
  -1  11   4   48.10    3.90
  -1  11   4   55.99    4.00
  -1  11   4   48.20    4.30
   1 -11  -4   55.29    4.10
   0 -11   4    6.60    1.80
   0 -11   4    6.50    1.50
   0 -11   4    4.70    2.10
   0  11   4    5.20    0.90
   0  11   4    2.40    1.60
   0 -11  -4    6.30    1.10
   1  11   4   50.99    4.00
  -1 -11   4   53.89    4.80
  -1 -11   4   52.49    4.50
   1  11   4   55.09    4.10
  -1 -11   4   55.29    4.40
   1  11   4   53.49    5.00
   1  11  -4   55.49    4.30
   1  11  -4   56.19    4.40
  -2 -11   4   24.60    2.50
  -2 -11   4   23.50    2.90
   2  11   4   26.00    2.10
  -2 -11   4   18.70    3.60
   2  11   4   25.80    2.10
   2  11  -4   24.40    2.60
   2  11  -4   23.40    2.10
  -3 -11   4   14.80    1.80
   3  11   4   14.30    1.40
   3  11   4   15.10    1.50
   3  11  -4   12.30    2.30
   4  11   4   11.40    1.30
  -4 -11   4   10.10    1.40
  -4 -11   4   10.10    1.70
  -4 -11  -4    8.90    1.80
   4  11  -4   13.70    1.60
  -5 -11   4   15.60    2.00
  -5 -11   4   13.30    1.50
   5  11   4   16.60    1.50
   5  11  -4   18.80    3.10
   5  11  -4   18.20    1.70
  -6 -11   4   11.10    1.50
   6  11   4   11.20    1.20
   6  11  -4   13.00    1.40
   7  11   4   10.80    1.20
  -7 -11   4    7.50    1.20
   7  11  -4    9.80    1.20
   6 -11   5    5.70    1.40
  -6  11   5    6.80    0.70
  -6  11   5    5.10    0.80
  -6  11   5    6.20    0.60
  -6  11  -5    5.80    0.70
   5 -11   5    9.80    1.80
  -5  11   5   10.20    0.90
  -5  11   5   10.90    1.00
  -5  11  -5    9.10    1.00
   4 -11   5   27.10    2.60
  -4  11   5   26.90    2.10
  -4  11   5   26.50    2.10
  -4  11  -5   25.90    2.20
   4 -11  -5   29.80    3.00
  -3  11   5    0.50    0.50
   3 -11   5    0.00    1.00
  -3  11   5   -0.50    1.10
  -3  11   5    0.00    0.40
  -3  11  -5   -0.10    0.60
   3 -11  -5   -0.90    1.30
   2 -11   5   10.50    2.00
  -2  11   5   10.00    1.00
  -2  11   5    8.50    1.10
  -2  11   5    8.90    1.70
   2 -11  -5    8.00    1.70
  -2  11  -5    9.60    1.20
  -1  11   5    2.80    0.70
   1 -11   5    3.70    1.20
  -1  11   5    3.90    0.60
   0 -11   5   -0.30    1.00
   0  11   5    1.30    0.70
   0  11   5    0.10    0.40
  -1 -11   5    2.70    1.50
   1  11   5    3.70    0.80
  -1 -11   5    2.80    1.00
   1  11   5    3.10    3.00
   2  11   5    8.90    1.00
  -2 -11   5    9.20    1.50
  -2 -11   5    3.80    2.10
  -3 -11   5    1.50    1.70
   3  11   5    0.30    0.50
  -3 -11   5    0.40    0.70
   3  11  -5    0.20    1.30
  -3 -11  -5    0.60    1.20
   4  11   5   27.60    2.20
  -4 -11   5   22.30    2.50
   4  11  -5   30.00    2.10
  -5 -11   5    9.90    1.30
   5  11   5   12.30    1.20
   5  11  -5   12.00    1.10
   6  11   5    7.10    0.90
   6  11  -5    7.60    0.80
  -4  11   6    1.00    0.30
   4 -11   6    2.00    0.90
  -4  11   6    1.30    0.40
  -4  11  -6    0.90    0.40
  -3  11   6    1.50    0.30
   3 -11   6    1.90    0.80
  -3  11  -6    1.90    0.50
  -2  11   6    3.20    0.50
   2 -11   6    4.00    1.00
  -2  11  -6    2.70    0.60
   1 -11   6    6.70    1.40
  -1  11   6    6.60    0.80
  -1  11  -6    8.80    1.00
   0 -11   6    6.30    1.50
   0  11   6    7.50    0.80
   1  11   6    8.40    0.80
  -1 -11   6    7.10    1.10
   2  11   6    3.30    0.50
  -2 -11   6    2.70    0.70
   3  11   6    1.00    0.30
  -3 -11   6    0.80    0.50
   4  11   6    1.90    0.50
  -4 -11   6    1.80    0.60
   4  11   6    1.60    0.40
   8 -12   0    1.50    1.80
  -8  12   0    1.50    0.40
  -7  12   0   45.80    3.10
  -7  12   0   40.70    3.00
   7 -12   0   33.20    3.70
   6 -12   0   54.29    5.00
  -6  12   0   57.89    4.20
  -6  12   0   55.29    4.10
  -5  12   0   32.00    2.60
   5 -12   0   32.90    3.50
  -5  12   0   35.20    2.70
  -4  12   0  103.39    7.30
   4 -12   0   98.79    7.90
  -4  12   0   98.59    7.30
  -4  12   0  104.19    7.40
   3 -12   0   28.50    3.30
  -3  12   0   32.40    3.00
  -3  12   0   30.20    2.50
  -3  12   0   34.50    2.80
   3 -12   0   38.70    3.20
  -2  12   0   73.39    5.30
   2 -12   0   73.69    5.50
  -2  12   0   71.19    5.30
   2 -12   0   70.89    5.80
  -1  12   0    0.90    0.70
   1 -12   0    1.40    0.80
  -1  12   0    2.70    4.40
   1 -12   0    0.70    1.40
   1 -12   0    3.60    2.10
   0  12   0  120.09    8.70
   0  12   0  118.49    8.50
   0 -12   0  101.99    8.90
   0 -12   0  131.99    9.50
   0 -12   0  131.29    8.60
   0  12   0  115.09    9.60
   1  12   0    0.30    0.90
  -1 -12   0    0.60    2.20
  -1 -12   0    2.50    5.10
   1  12   0    2.60    4.80
   1  12   0    0.90    0.60
  -1 -12   0    1.30    2.40
  -1 -12   0    0.90    0.70
   1  12   0    1.50    2.10
   2  12   0   77.39   12.40
   2  12   0   78.59    6.30
   2  12   0   87.59    8.40
  -2 -12   0   62.19   12.70
  -2 -12   0   81.29    6.10
   2  12   0   90.19    6.00
   3  12   0   38.50    3.90
   3  12   0   37.20    2.90
  -3 -12   0   39.30    3.80
  -3 -12   0   36.00    3.00
  -4 -12   0  119.29    8.60
  -4 -12   0   93.29    8.30
   4  12   0  120.69    8.10
  -5 -12   0   36.20    3.80
   5  12   0   42.00    3.10
  -5 -12   0   34.60    3.40
  -6 -12   0   64.49    5.00
  -6 -12   0   60.49    5.30
  -7 -12   0   50.09    4.30
   7  12   0   58.29    4.20
   8  12   0    1.90    0.50
  -8 -12   0    1.60    0.70
   8  12   0    2.70    0.70
  -8  12   1   12.10    1.00
  -8  12   1   12.00    1.20
  -8  12   1   10.80    1.40
   8 -12   1    9.00    2.20
  -8  12  -1    9.40    0.90
   8 -12  -1    8.50    1.90
  -7  12   1   26.90    2.00
  -7  12   1   23.20    2.40
  -7  12   1   25.00    2.10
   7 -12   1   23.50    2.90
  -7  12  -1   28.50    2.10
  -7  12  -1   21.00    2.10
   7 -12  -1   21.60    2.70
  -6  12   1    3.20    1.00
  -6  12   1    4.60    0.80
  -6  12   1    4.70    0.70
  -6  12  -1    3.60    0.80
   6 -12  -1    3.00    2.40
  -6  12  -1    5.80    1.00
   5 -12   1  115.09    8.30
  -5  12   1  119.19    7.80
  -5  12   1  103.59    7.70
  -5  12   1  106.99    7.70
   5 -12  -1   89.09    8.30
  -5  12  -1  108.49    7.70
  -5  12  -1  109.09    7.80
  -4  12   1  229.28   15.90
  -4  12   1  243.58   16.00
   4 -12   1  240.58   16.40
  -4  12   1  216.88   15.90
  -4  12  -1  229.78   15.90
  -4  12  -1  224.38   16.00
   4 -12  -1  195.48   16.40
  -3  12   1   30.50    2.40
  -3  12   1   28.60    2.40
   3 -12   1   33.80    3.10
  -3  12   1   29.60    2.50
  -3  12  -1   31.60    2.60
   3 -12  -1   24.00    3.10
  -3  12  -1   30.80    2.40
   3 -12  -1   29.30    2.80
  -2  12   1   20.90    1.90
   2 -12   1   21.90    2.40
   2 -12   1   22.10    2.40
  -2  12   1   18.50    1.80
  -2  12   1   18.60    1.80
  -2  12  -1   20.70    1.80
   2 -12  -1   14.70    2.50
  -2  12  -1   21.70    1.80
   2 -12  -1   20.40    2.00
  -1  12   1   16.40    5.00
  -1  12   1   14.90    1.50
  -1  12   1   14.40    1.60
   1 -12   1   16.20    2.10
   1 -12   1   15.40    1.70
  -1  12  -1   15.30    1.60
   1 -12  -1   16.10    1.60
   1 -12  -1   14.10    2.70
   0 -12   1   53.39    4.50
   0  12   1   56.89    4.00
   0  12   1   54.09    4.20
   0 -12   1   56.59    4.20
   0  12   1   39.30    7.70
   0 -12   1   46.20    6.30
   0 -12  -1   65.19    5.60
   0  12  -1   52.69    4.10
   0  12  -1   54.49    4.20
   0 -12  -1   54.89    4.10
   1  12   1   11.70    5.20
  -1 -12   1   15.60    1.70
   1  12   1   15.50    1.90
  -1 -12   1   24.10    3.60
  -1 -12   1   12.90    2.60
   1  12   1   15.50    1.50
  -1 -12  -1   16.80    6.10
  -1 -12  -1   16.80    1.60
   1  12  -1   13.60    1.90
   1  12  -1   20.20    4.20
   1  12  -1    9.60    5.70
   1  12  -1   18.00    1.50
  -2 -12   1   25.00    2.20
   2  12   1   21.80    2.60
   2  12   1   21.70    1.90
   2  12  -1   20.60    2.40
   2  12  -1   19.10    3.80
  -2 -12  -1   20.40    1.90
  -2 -12  -1   21.00    4.40
   2  12  -1   24.20    1.90
   3  12   1   36.30    2.80
  -3 -12   1   38.30    3.50
  -3 -12   1   33.60    2.90
   3  12   1   30.10    2.80
  -3 -12  -1   35.10    3.80
   3  12  -1   37.20    2.80
   3  12  -1   34.00    3.60
   4  12   1  279.17   18.20
  -4 -12   1  274.97   18.60
   4  12  -1  252.27   18.80
   4  12  -1  242.98   18.30
  -4 -12  -1  235.48   18.60
  -5 -12   1  134.69    9.30
   5  12   1  139.09    8.70
  -5 -12   1  114.09    8.90
  -5 -12  -1  109.69    8.90
  -5 -12  -1  103.29    9.20
  -6 -12   1    4.70    1.20
  -6 -12   1    2.60    1.30
   6  12  -1    4.80    1.60
  -6 -12  -1    5.50    1.30
  -6 -12  -1    3.60    1.50
   7  12   1   36.30    2.60
  -7 -12   1   34.40    3.70
  -7 -12   1   26.70    3.10
  -7 -12  -1   26.80    2.80
  -8 -12   1   11.00    1.50
   8  12   1   13.40    1.30
  -8 -12  -1    9.30    1.40
   8  12  -1   15.50    1.30
  -8  12   2    3.60    0.80
  -8  12   2    3.30    0.50
   8 -12  -2    1.90    1.10
  -8  12  -2    3.20    0.50
  -7  12   2   26.70    2.20
  -7  12   2   24.10    2.00
  -7  12   2   30.10    2.00
   7 -12   2   21.40    3.00
  -7  12  -2   25.70    2.10
   7 -12  -2   22.60    2.70
   6 -12   2   39.90    3.60
  -6  12   2   32.70    2.70
  -6  12   2   37.50    2.80
  -6  12   2   41.50    2.80
  -6  12  -2   33.50    2.80
  -6  12  -2   33.40    2.80
  -5  12   2   19.40    1.60
  -5  12   2   17.20    1.60
  -5  12   2   19.10    1.70
   5 -12   2   20.80    2.80
  -5  12  -2   17.40    1.80
  -5  12  -2   15.40    1.60
   4 -12   2   32.00    3.10
  -4  12   2   27.50    2.40
  -4  12   2   28.60    2.30
   4 -12  -2   22.40    3.10
  -4  12  -2   30.10    2.50
  -4  12  -2   33.00    2.50
   4 -12  -2   30.30    3.30
  -3  12   2   12.20    1.40
   3 -12   2   14.70    2.10
  -3  12   2   13.20    1.30
  -3  12   2   11.20    1.40
   3 -12  -2   14.80    2.00
  -3  12  -2   11.00    1.40
  -3  12  -2   10.60    1.60
   3 -12  -2    9.10    2.20
   2 -12   2    8.90    1.90
  -2  12   2    5.80    0.90
  -2  12   2    5.30    0.90
  -2  12   2    4.70    1.10
   2 -12   2    8.30    1.60
   2 -12  -2    3.60    1.50
  -2  12  -2    6.90    1.00
  -2  12  -2    6.00    1.10
   1 -12   2   33.80    3.00
  -1  12   2   29.70    2.40
  -1  12   2   31.40    2.60
  -1  12   2   34.80    2.50
  -1  12   2   30.40    2.70
   1 -12   2   30.70    2.80
  -1  12  -2   30.00    2.60
  -1  12  -2   26.60    2.40
   1 -12  -2   29.30    2.70
   1 -12  -2   24.90    3.40
   0  12   2    3.50    1.10
   0 -12   2    5.50    2.40
   0 -12   2    5.90    1.30
   0  12   2    3.70    0.80
   0  12   2    6.80    5.80
   0  12   2    4.10    0.70
   0 -12  -2    3.80    1.00
   0  12  -2    5.40    0.80
   0  12  -2    5.20    1.30
   0 -12  -2    3.90    1.70
  -1 -12   2   28.10    3.20
   1  12   2   31.90    2.50
   1  12   2   29.80    2.90
  -1 -12   2   32.50    2.90
   1  12  -2   33.10    2.60
   1  12  -2   31.20    2.50
  -2 -12   2    8.50    1.70
  -2 -12   2    6.30    1.40
   2  12   2    6.40    0.90
   2  12   2    7.20    1.90
   2  12  -2    5.60    1.70
  -2 -12  -2    4.80    1.60
   2  12  -2    7.30    1.10
  -3 -12   2   15.30    1.90
  -3 -12   2   15.70    2.30
  -3 -12   2   13.70    1.90
   3  12   2   14.20    1.40
   3  12  -2   14.40    2.40
   3  12  -2   14.80    1.50
   4  12   2   33.60    2.60
  -4 -12   2   32.50    3.30
  -4 -12   2   26.10    2.70
   4  12  -2   32.70    4.10
   4  12  -2   36.80    2.80
  -5 -12   2   17.80    1.90
  -5 -12   2   19.70    2.50
   5  12   2   20.60    1.90
   5  12  -2   22.40    2.00
   5  12  -2   17.80    4.40
  -6 -12   2   37.90    3.70
   6  12   2   44.40    3.30
  -7 -12   2   29.80    3.10
   7  12   2   35.10    2.60
  -8 -12   2    3.00    0.90
   8  12   2    4.80    0.90
   8  12  -2    5.50    0.80
  -7  12   3   14.30    1.10
  -7  12   3   14.10    1.20
  -7  12   3   13.80    1.30
   7 -12   3   13.50    2.50
   7 -12  -3   10.20    1.80
  -7  12  -3   12.90    1.20
  -6  12   3    4.80    0.80
   6 -12   3    7.20    1.70
  -6  12   3    4.90    0.80
  -6  12  -3    5.30    0.90
   6 -12  -3    3.30    1.30
  -5  12   3   61.59    4.50
  -5  12   3   50.89    4.00
  -5  12   3   55.79    4.00
   5 -12   3   61.89    4.70
  -5  12   3   52.39    4.00
  -5  12  -3   49.50    4.10
   5 -12  -3   53.69    5.30
  -4  12   3  120.09    8.30
   4 -12   3  131.69    8.80
  -4  12   3  118.29    8.30
  -4  12   3  102.49    8.30
  -4  12   3  119.89    8.30
  -4  12  -3  105.49    8.40
   4 -12  -3  114.29    8.70
   3 -12   3    9.90    1.70
  -3  12   3    8.40    1.10
  -3  12   3    8.90    1.10
  -3  12   3    8.10    1.30
   3 -12  -3    7.70    1.60
   3 -12  -3    5.30    1.80
  -3  12  -3    7.50    1.20
  -2  12   3    2.10    0.60
   2 -12   3    2.20    1.10
  -2  12   3    1.50    0.90
  -2  12   3    1.70    1.00
  -2  12   3    3.20    0.70
  -2  12  -3    3.00    0.90
   2 -12  -3    1.60    1.00
  -2  12  -3    0.90    1.00
   2 -12  -3    1.10    1.70
   1 -12   3   20.40    3.00
   1 -12   3   17.40    2.10
  -1  12   3   17.90    1.90
  -1  12   3   15.50    1.60
  -1  12   3   17.20    1.50
  -1  12  -3   15.40    1.50
   1 -12  -3   16.00    1.80
  -1  12  -3   15.40    1.80
   0  12   3   16.00    1.50
   0  12   3   12.10    2.00
   0  12   3   15.80    1.40
   0 -12   3   17.00    2.20
   0 -12   3   14.40    2.40
   0  12  -3   13.60    1.70
   0 -12  -3   17.40    1.70
   0  12  -3   14.70    1.50
  -1 -12   3   17.00    2.40
  -1 -12   3   17.40    2.50
  -1 -12   3   18.70    2.40
   1  12   3   15.50    1.60
   1  12   3   14.40    2.50
   1  12   3   17.70    1.60
  -1 -12  -3   18.60    1.70
   1  12  -3   18.10    1.70
   1  12  -3   14.90    2.10
   2  12   3    1.60    0.60
  -2 -12   3    3.20    1.40
   2  12   3    1.30    2.40
  -2 -12   3    0.80    1.20
   2  12  -3    2.60    0.90
   2  12  -3    3.90    1.40
  -2 -12  -3    1.40    1.40
   3  12   3    8.60    1.10
  -3 -12   3    8.50    1.80
  -3 -12   3    9.30    1.80
   3  12  -3   12.10    2.20
   3  12  -3   10.30    1.30
  -4 -12   3  114.49    9.10
   4  12   3  127.39    9.20
  -4 -12   3  111.29    9.30
  -4 -12   3  133.09    9.60
   4  12  -3  139.79    9.30
   4  12  -3  143.29    9.90
  -5 -12   3   49.20    4.40
   5  12   3   60.19    4.40
  -5 -12   3   59.59    4.80
   5  12  -3   59.69    5.90
   5  12  -3   66.69    4.60
   6  12   3    5.70    0.90
  -6 -12   3    6.80    1.50
  -6 -12  -3    4.10    1.30
   6  12  -3    6.20    1.00
   7  12   3   18.30    1.60
  -7 -12   3   13.10    1.70
   7  12  -3   18.60    1.60
  -7  12   4    8.10    0.70
  -7  12   4    7.20    0.80
   7 -12  -4    4.10    1.80
   6 -12   4    8.00    2.30
  -6  12   4    6.70    0.80
  -6  12   4    7.60    0.70
   6 -12  -4    5.10    1.50
  -6  12  -4    5.50    0.80
   5 -12   4    5.40    1.40
  -5  12   4    5.50    0.80
   5 -12  -4    3.20    1.50
   5 -12  -4    5.90    2.10
  -5  12  -4    6.30    0.90
   4 -12   4   11.60    1.90
  -4  12   4   10.60    1.10
  -4  12   4   11.10    1.10
   4 -12  -4   14.50    2.40
  -4  12  -4   10.60    1.30
  -3  12   4   13.90    1.40
  -3  12   4   15.60    1.40
   3 -12   4   17.70    2.10
  -3  12   4   12.90    1.90
   3 -12  -4   15.10    3.30
   3 -12  -4   16.30    2.10
  -3  12  -4   13.10    1.50
   2 -12   4    4.80    1.30
  -2  12   4    5.00    0.90
  -2  12   4    5.30    0.80
  -2  12   4    3.90    1.20
   2 -12  -4    5.60    1.30
  -2  12  -4    4.60    0.90
   1 -12   4   21.40    2.30
  -1  12   4   21.20    1.80
   1 -12   4   18.60    3.40
  -1  12   4   21.70    1.70
  -1  12   4   18.70    2.40
  -1  12   4   18.80    1.70
   1 -12  -4   19.70    2.10
   0 -12   4    8.10    2.40
   0  12   4    7.40    1.80
   0 -12   4    8.50    1.80
   0  12   4    7.50    1.20
   0 -12   4    9.90    1.80
   0  12   4    9.20    1.10
   0 -12  -4    9.30    1.40
   0  12  -4    6.40    1.20
  -1 -12   4   17.50    2.40
  -1 -12   4   20.40    2.40
  -1 -12   4   19.40    3.00
   1  12   4   20.50    1.70
   1  12   4   21.60    1.80
   1  12   4   20.20    3.20
   1  12  -4   19.50    1.80
   1  12  -4   15.50    2.20
  -2 -12   4    4.50    1.20
  -2 -12   4    4.00    1.80
   2  12   4    5.70    0.90
   2  12   4    5.30    0.80
   2  12  -4    6.00    1.50
   2  12  -4    5.20    0.80
  -3 -12   4   15.50    2.40
   3  12   4   12.20    1.50
   3  12   4   15.70    1.40
  -3 -12   4   14.60    1.80
   3  12  -4   14.60    2.30
  -3 -12  -4   10.40    2.10
  -4 -12   4    9.10    1.50
  -4 -12   4   13.40    1.70
  -4 -12   4   13.60    2.20
   4  12   4   11.20    1.20
   4  12  -4    8.00    2.10
   4  12  -4   11.70    1.40
   5  12   4    7.00    0.90
  -5 -12   4    4.60    1.20
   5  12  -4    7.70    1.10
   5  12  -4    8.50    2.40
  -5 -12  -4    4.40    1.50
   6  12   4    8.50    1.00
  -6 -12   4    7.40    1.20
   6  12  -4    6.10    1.30
  -7 -12  -4    4.10    0.80
  -5  12   5    5.50    0.60
  -5  12   5    5.10    0.60
   5 -12   5    5.10    1.20
  -5  12  -5    3.90    0.70
  -4  12   5   20.40    1.60
   4 -12   5   22.00    2.10
  -4  12   5   20.20    1.60
  -4  12  -5   18.60    1.70
  -3  12   5    0.40    1.20
  -3  12   5    0.80    0.60
   3 -12   5    0.90    0.90
  -3  12   5    1.00    0.50
  -3  12  -5    0.90    0.60
   3 -12  -5   -0.50    1.30
  -2  12   5    7.60    0.90
  -2  12   5    9.20    1.00
   2 -12   5    8.30    1.50
  -2  12   5   10.80    1.90
   2 -12  -5    6.30    1.50
  -2  12  -5    7.00    1.10
   1 -12   5   10.80    1.60
  -1  12   5   10.10    1.00
  -1  12   5    8.10    1.10
  -1  12   5    9.10    2.00
   1 -12  -5    8.10    1.50
   0 -12   5   32.90    3.10
   0  12   5   27.50    3.60
   0 -12   5   35.00    3.10
   0 -12   5   35.90    4.70
   0  12   5   33.60    2.70
   0  12   5   38.50    2.60
  -1 -12   5    7.90    1.90
   1  12   5    7.60    2.90
  -1 -12   5   12.20    2.80
  -1 -12   5    7.70    1.60
   1  12   5    9.70    1.00
  -2 -12   5    4.40    1.10
  -2 -12   5    6.90    2.20
   2  12   5    7.30    0.90
   2  12  -5    4.50    1.20
  -3 -12   5   -0.70    1.70
  -3 -12   5   -0.50    1.30
   3  12   5    1.10    0.50
  -3 -12  -5   -1.00    1.30
   3  12  -5    1.60    1.30
   4  12   5   20.40    1.80
  -4 -12   5   21.10    2.00
   4  12  -5   21.60    1.70
  -5 -12   5    5.20    1.00
   5  12   5    6.70    1.20
   5  12  -5    7.00    0.80
   3 -12   6    5.50    1.20
  -3  12   6    5.70    0.60
  -3  12  -6    4.20    0.70
  -2  12   6    2.00    0.40
   2 -12   6    1.70    0.90
  -2  12  -6    1.70    0.50
   1 -12   6    3.10    1.00
  -1  12   6    3.10    0.50
  -1  12  -6    3.40    0.60
   0  12   6    0.30    0.30
   0 -12   6    0.30    1.30
   1  12   6    1.70    0.30
  -1 -12   6    2.20    0.70
   2  12   6    0.80    0.30
  -2 -12   6    1.80    0.70
   3  12   6    4.90    0.60
  -3 -12   6    4.60    0.90
   3  12   6    5.80    0.80
   8 -13   0    3.50    1.40
  -8  13   0    4.90    0.60
  -7  13   0    1.20    0.50
   7 -13   0   -0.20    1.20
   6 -13   0   77.09    7.00
  -6  13   0   95.89    6.40
  -6  13   0   90.19    6.30
   5 -13   0   22.60    2.90
  -5  13   0   25.40    2.10
  -5  13   0   24.60    2.10
  -5  13   0   25.60    2.30
   4 -13   0  288.17   21.10
  -4  13   0  295.17   20.60
  -4  13   0  319.37   20.70
  -4  13   0  271.47   20.60
  -3  13   0   13.00    1.50
  -3  13   0   10.10    1.30
   3 -13   0   11.00    2.10
  -3  13   0   12.70    2.10
   3 -13   0   13.00    2.00
  -2  13   0   13.80    1.30
   2 -13   0   14.40    1.80
  -2  13   0   12.40    1.40
   2 -13   0   11.10    2.10
   1 -13   0    1.90    0.90
  -1  13   0   -2.00    6.00
  -1  13   0    0.00    0.60
   1 -13   0    0.20    1.40
  -1  13   0    0.10    0.80
   0  13   0    0.10    0.60
   0  13   0   -2.70    6.00
   0  13   0    0.90    0.80
   0  13   0    1.20    0.60
   0 -13   0   -0.50    0.70
   0 -13   0   -0.20    1.50
   1  13   0    1.30    2.70
   1  13   0    2.20    1.20
   1  13   0    1.10    0.60
  -1 -13   0    0.70    0.90
   1  13   0    1.20    0.60
   2  13   0   13.30    1.40
   2  13   0   15.20    1.50
  -2 -13   0   17.10    2.40
   2  13   0   14.20    2.20
  -2 -13   0   19.10    3.10
   3  13   0   12.60    1.30
  -3 -13   0   12.50    2.60
  -3 -13   0   12.90    2.60
  -3 -13   0   12.70    1.50
   3  13   0   16.60    2.90
   4  13   0  377.76   26.00
  -4 -13   0  360.56   26.40
  -5 -13   0   27.20    3.30
   5  13   0   32.90    2.60
  -6 -13   0   95.59    7.40
  -6 -13   0   91.19    7.00
   7  13   0    0.80    0.60
  -7 -13   0    0.40    0.80
  -8 -13   0    4.10    0.80
  -8  13   1    1.30    0.40
   8 -13   1    0.70    1.30
   8 -13  -1    2.70    1.20
  -8  13  -1    1.30    0.30
  -7  13   1    0.40    0.80
  -7  13   1    0.50    0.40
  -7  13   1    0.70    0.50
   7 -13   1    1.80    1.40
  -7  13   1    1.00    0.40
  -7  13  -1    1.10    0.50
   7 -13  -1    0.60    1.10
  -7  13  -1    1.10    0.50
   6 -13   1   24.00    2.90
  -6  13   1   29.60    2.20
  -6  13   1   24.10    2.50
  -6  13   1   27.80    2.10
  -6  13   1   25.80    2.10
  -6  13  -1   28.20    2.20
  -6  13  -1   26.40    2.20
   5 -13   1   32.40    3.30
  -5  13   1   30.50    2.40
  -5  13   1   30.20    2.40
  -5  13   1   33.60    2.50
   5 -13  -1   25.10    3.20
  -5  13  -1   30.70    2.50
  -5  13  -1   30.50    2.50
  -4  13   1  380.16   23.20
  -4  13   1  298.37   23.20
   4 -13   1  359.26   23.70
   4 -13  -1  285.07   23.70
   3 -13   1   13.90    2.10
  -3  13   1   13.00    1.30
  -3  13   1   13.20    1.40
  -3  13   1   13.50    1.50
  -3  13  -1   14.00    1.50
   3 -13  -1   11.10    2.20
   3 -13  -1   12.60    2.30
  -3  13  -1   13.80    1.60
  -2  13   1   10.50    1.40
  -2  13   1    9.70    1.20
  -2  13   1   10.60    1.10
   2 -13   1    7.80    1.80
   2 -13   1   11.50    1.90
  -2  13  -1   11.90    1.70
  -2  13  -1    9.50    1.20
   2 -13  -1    8.30    1.90
   2 -13  -1   12.00    1.60
  -1  13   1   36.60    2.70
  -1  13   1   40.00    3.60
   1 -13   1   28.90    3.60
  -1  13   1   35.60    2.80
   1 -13   1   36.60    3.00
   1 -13  -1   29.30    3.50
   1 -13  -1   35.40    2.90
  -1  13  -1   35.00    2.70
  -1  13  -1   37.30    3.30
   0  13   1   17.30    6.00
   0 -13   1   13.50    2.30
   0 -13   1   14.50    1.70
   0  13   1   16.10    1.50
   0  13   1   15.60    1.70
   0  13   1   15.80    1.60
   0 -13  -1   17.90    1.70
   0 -13  -1   13.10    2.70
   0  13  -1    7.50    8.90
   0  13  -1   17.20    1.50
   0  13  -1   18.60    1.90
   1  13   1   37.40    2.90
  -1 -13   1   32.70    3.80
  -1 -13   1   42.20    3.20
   1  13   1   37.90    3.30
   1  13  -1   37.90    2.90
  -1 -13  -1   26.60    5.00
   1  13  -1   40.90    3.00
   1  13  -1   40.60    3.40
   2  13   1   10.80    1.20
   2  13   1   11.40    2.00
  -2 -13   1   10.30    1.70
  -2 -13   1   12.40    2.20
   2  13   1    7.60    1.30
   2  13  -1   11.70    2.50
   2  13  -1   11.90    1.20
  -2 -13  -1    8.90    2.00
  -2 -13  -1   11.90    2.40
  -2 -13  -1   12.60    1.40
  -3 -13   1   13.90    1.80
   3  13   1   15.20    1.50
   3  13   1   16.50    1.70
  -3 -13   1   12.60    2.40
   3  13   1   22.90    3.20
   3  13  -1   16.10    1.50
   3  13  -1   14.80    2.70
  -3 -13  -1   13.10    2.40
  -3 -13  -1   14.80    2.50
   4  13   1  422.16   28.70
  -4 -13   1  367.26   29.10
   4  13   1  387.36   28.60
   4  13  -1  454.75   28.80
   4  13  -1  413.36   29.30
  -5 -13   1   36.70    3.60
   5  13   1   34.60    2.80
   5  13   1   39.20    2.90
   5  13  -1   38.00    2.90
  -5 -13  -1   26.90    3.40
  -6 -13   1   21.50    2.40
  -6 -13  -1   23.00    2.30
  -6 -13  -1   19.40    2.60
  -7 -13   1   -0.30    0.80
   7  13   1    1.20    0.60
  -7 -13   1    1.70    1.30
   7  13  -1    1.40    0.60
  -7 -13  -1    0.40    0.90
  -8 -13   1    1.90    1.00
  -8 -13   1    1.30    0.80
   8  13   1    3.00    0.70
   8  13  -1    2.60    0.40
   8  13  -1    3.60    0.80
  -8  13   2    4.00    0.80
  -8  13   2    5.10    0.60
  -8  13   2    5.30    0.60
   8 -13  -2    3.40    1.10
  -8  13  -2    4.50    0.50
   7 -13   2    3.00    1.40
  -7  13   2    1.10    0.30
  -7  13   2    2.10    0.40
  -7  13   2    0.50    0.50
   7 -13  -2    0.40    1.00
  -7  13  -2    1.60    0.40
   6 -13   2   38.80    3.70
  -6  13   2   40.20    3.00
  -6  13   2   46.00    3.10
  -6  13   2   38.60    3.00
  -6  13  -2   37.30    3.10
  -5  13   2   42.20    3.10
   5 -13   2   41.70    3.90
  -5  13   2   42.10    3.10
  -5  13  -2   41.30    3.20
  -5  13  -2   39.20    3.20
   4 -13   2  156.48   10.90
  -4  13   2  144.49   10.40
  -4  13   2  142.89   10.30
   4 -13  -2  151.28   10.80
  -4  13  -2  140.99   10.40
  -4  13  -2  140.29   10.40
   3 -13   2   43.00    3.80
  -3  13   2   40.80    3.30
  -3  13   2   41.10    3.20
  -3  13  -2   42.70    3.30
  -3  13  -2   41.70    3.30
   3 -13  -2   45.20    3.70
  -2  13   2    6.60    0.80
  -2  13   2    4.10    1.00
   2 -13   2    7.10    1.70
   2 -13   2    6.70    2.20
  -2  13   2    6.90    1.00
  -2  13   2    5.90    1.00
  -2  13  -2    5.80    0.90
   2 -13  -2    5.30    1.30
   2 -13  -2    4.70    1.70
  -2  13  -2    6.30    1.20
  -1  13   2    8.10    1.40
  -1  13   2    8.20    1.20
   1 -13   2    7.40    1.70
  -1  13   2    8.90    1.40
  -1  13   2    9.00    0.90
   1 -13   2    8.00    1.80
  -1  13  -2    7.70    1.20
  -1  13  -2    8.90    1.60
  -1  13  -2    6.10    1.10
   1 -13  -2    8.30    1.40
   1 -13  -2    5.80    2.10
   0  13   2    6.60    1.10
   0  13   2    7.70    1.00
   0  13   2    8.90    1.00
   0 -13   2    7.70    1.70
   0  13   2    8.80    1.60
   0  13  -2    5.80    1.30
   0 -13  -2    6.10    1.20
   0 -13  -2    5.60    1.80
   0  13  -2    8.40    1.00
  -1 -13   2    8.00    1.80
   1  13   2    9.00    1.10
  -1 -13   2   10.10    2.30
  -1 -13   2   10.60    1.70
  -1 -13  -2    8.70    1.80
   1  13  -2    8.40    1.60
   1  13  -2    8.10    1.10
  -1 -13  -2   10.80    1.30
   1  13  -2    9.40    1.40
   2  13   2    5.40    0.90
  -2 -13   2    6.90    1.80
  -2 -13   2    5.70    1.50
  -2 -13  -2    5.60    1.00
  -2 -13  -2    3.60    1.60
   2  13  -2    7.90    1.80
   2  13  -2    5.80    1.00
   3  13   2   47.20    3.70
  -3 -13   2   50.39    4.30
  -3 -13   2   48.40    4.10
   3  13  -2   51.29    4.50
   3  13  -2   50.39    3.80
  -4 -13   2  164.28   12.40
   4  13   2  168.98   12.00
  -4 -13   2  150.38   11.90
   4  13  -2  185.18   12.10
   4  13  -2  174.78   12.80
   5  13   2   51.69    4.00
  -5 -13   2   48.70    4.40
   5  13  -2   54.09    4.00
   5  13  -2   52.79    6.00
  -6 -13   2   42.50    3.40
   6  13  -2   33.60    2.80
  -6 -13  -2   29.20    3.00
   7  13   2    2.80    0.60
  -7 -13   2    3.20    1.10
   7  13  -2    3.20    0.70
  -8 -13   2    4.70    1.10
   8  13   2    7.60    1.00
  -8 -13  -2    5.50    1.10
   8  13  -2    8.30    0.90
  -7  13   3    1.50    0.30
   7 -13   3    0.50    1.40
  -7  13   3    1.30    0.40
  -7  13  -3    1.30    0.40
   6 -13   3   11.70    2.00
  -6  13   3   11.50    1.00
   6 -13  -3    7.40    1.80
  -6  13  -3    9.90    1.10
  -5  13   3   19.30    1.60
  -5  13   3   20.70    1.60
   5 -13   3   20.50    2.40
   5 -13  -3   17.40    3.10
  -5  13  -3   16.60    1.70
   4 -13   3  147.39   10.00
  -4  13   3  133.29    9.50
  -4  13   3  131.89    9.50
  -4  13   3  132.69    9.40
   4 -13  -3  131.99    9.90
  -4  13  -3  122.39    9.50
   3 -13   3   17.90    2.10
  -3  13   3   16.20    1.80
  -3  13   3   14.60    1.50
  -3  13   3   15.10    1.50
  -3  13   3   15.90    1.60
   3 -13  -3   12.70    2.50
  -3  13  -3   16.50    1.60
   3 -13  -3   16.30    2.10
  -2  13   3   21.60    1.90
  -2  13   3   22.50    1.90
  -2  13   3   22.40    2.30
   2 -13   3   23.60    2.50
  -2  13  -3   22.60    2.10
   2 -13  -3   21.00    2.30
  -2  13  -3   27.00    2.30
   1 -13   3   12.20    2.60
  -1  13   3   12.00    1.30
   1 -13   3   10.50    1.80
  -1  13   3   12.00    1.80
   1 -13  -3   12.70    1.60
  -1  13  -3    9.60    1.20
  -1  13  -3   10.00    1.50
   0  13   3    4.00    1.40
   0  13   3    5.40    0.90
   0 -13   3    5.20    1.40
   0  13   3    4.00    0.90
   0 -13   3    9.70    2.00
   0 -13  -3    3.30    1.50
   0  13  -3    5.00    0.90
   0  13  -3    4.40    1.10
   0 -13  -3    5.30    1.10
  -1 -13   3   11.50    2.50
   1  13   3   13.10    1.50
   1  13   3   13.30    2.40
   1  13   3   12.40    1.20
  -1 -13   3    7.10    1.80
  -1 -13   3   10.50    2.20
   1  13  -3   10.00    1.30
   1  13  -3   12.90    1.80
  -1 -13  -3   11.80    1.40
  -2 -13   3   24.90    2.80
   2  13   3   20.40    3.80
   2  13   3   24.80    2.00
  -2 -13   3   23.10    2.80
   2  13   3   25.30    2.10
   2  13  -3   24.10    2.00
   2  13  -3   24.30    2.80
  -3 -13   3   17.90    2.40
  -3 -13   3   16.80    2.20
   3  13   3   17.40    1.60
   3  13  -3   18.90    1.70
   3  13  -3   16.20    2.70
   4  13   3  155.68   10.70
  -4 -13   3  136.19   10.80
  -4 -13   3  151.38   11.10
   4  13  -3  157.58   10.80
   4  13  -3  148.79   11.40
  -5 -13   3   20.90    2.30
   5  13   3   21.90    1.90
   5  13  -3   14.70    3.30
   5  13  -3   25.40    2.00
   6  13   3   15.20    1.40
  -6 -13   3   13.50    1.90
   6  13  -3   16.40    1.50
  -7 -13   3    2.80    0.90
   7  13   3    3.60    0.70
   7  13  -3    2.20    0.70
  -7 -13  -3    2.20    0.70
   6 -13   4   16.00    2.00
  -6  13   4   13.10    1.10
  -6  13  -4   13.30    1.20
   6 -13  -4   13.00    2.10
   5 -13   4    8.00    1.70
  -5  13   4    7.70    0.90
  -5  13   4    7.70    0.80
   5 -13  -4    4.00    1.70
  -5  13  -4    6.50    0.90
  -4  13   4   41.00    3.10
   4 -13   4   47.00    3.70
  -4  13   4   41.90    3.20
  -4  13  -4   40.10    3.30
   4 -13  -4   41.40    3.90
  -3  13   4   10.90    1.10
  -3  13   4   11.10    1.10
   3 -13  -4   11.80    2.10
  -3  13  -4   11.50    1.30
  -2  13   4    4.20    1.30
  -2  13   4    4.80    0.80
  -2  13   4    6.50    0.80
   2 -13   4    4.80    1.40
   2 -13  -4    5.60    1.50
  -2  13  -4    6.10    1.00
  -1  13   4   22.10    1.90
  -1  13   4   22.20    1.80
  -1  13   4   21.90    1.90
  -1  13   4   19.70    2.50
   1 -13   4   19.50    3.60
   1 -13   4   21.80    2.40
   1 -13  -4   18.60    2.20
   0  13   4   22.20    1.80
   0 -13   4   22.00    3.20
   0  13   4   21.60    1.70
   0 -13   4   20.70    2.40
   0  13   4   18.20    2.70
   0  13  -4   18.10    1.80
   0 -13  -4   18.20    2.00
   1  13   4   21.60    1.90
   1  13   4   18.40    3.20
  -1 -13   4   18.20    2.60
   1  13   4   21.90    1.80
  -1 -13   4   20.40    3.10
  -1 -13   4   21.90    2.50
   1  13  -4   22.90    1.90
   1  13  -4   20.60    2.20
   2  13   4    5.60    0.90
  -2 -13   4    3.10    1.70
  -2 -13   4    3.80    1.20
   2  13   4    4.20    0.70
   2  13  -4    3.80    1.40
   2  13  -4    4.60    0.70
  -2 -13  -4    2.70    1.30
  -3 -13   4    6.50    2.90
  -3 -13   4   13.60    1.80
   3  13   4   13.50    1.30
   3  13   4   13.00    1.30
   3  13  -4   10.60    2.30
   3  13  -4   12.60    1.20
   4  13   4   49.60    3.70
   4  13   4   51.59    3.60
  -4 -13   4   38.00    4.60
  -4 -13   4   46.40    4.00
   4  13  -4   51.49    4.50
  -5 -13   4    6.50    1.30
   5  13   4    8.20    0.90
   6  13   4   18.90    1.60
   6  13  -4   18.70    1.50
  -5  13   5    6.70    0.60
   5 -13   5    6.30    1.50
  -5  13   5    4.10    0.70
  -5  13  -5    5.00    0.70
  -4  13   5   19.60    1.70
   4 -13   5   23.30    2.20
  -4  13   5   22.20    1.70
  -4  13  -5   20.70    1.80
   3 -13   5    6.50    1.40
  -3  13   5    7.00    0.80
  -3  13   5    8.10    0.80
  -3  13  -5    6.70    0.90
   3 -13  -5    4.70    1.70
  -2  13   5   13.70    1.40
   2 -13   5   14.00    1.80
  -2  13   5   15.30    1.30
  -2  13   5   15.00    2.20
   2 -13  -5   11.50    2.00
  -2  13  -5   14.50    1.40
  -1  13   5    1.80    0.70
  -1  13   5    1.70    0.50
   1 -13   5    1.80    0.90
  -1  13   5    1.60    1.60
  -1  13  -5    1.60    0.70
   0 -13   5    0.60    1.00
   0  13   5    2.00    0.50
   0  13   5    1.20    0.60
   0 -13   5    3.70    2.80
   0  13   5    1.00    0.90
   0  13   5    0.90    1.90
  -1 -13   5    0.80    1.50
   1  13   5    1.60    0.50
  -1 -13   5    0.00    2.20
   1  13   5   -1.20    2.70
   1  13   5    1.20    0.60
   2  13   5   15.70    1.40
   2  13  -5   11.90    1.90
  -3 -13   5    9.60    1.30
   3  13   5    8.00    0.90
   3  13  -5    7.00    1.60
   4  13   5   26.00    2.10
  -4 -13   5   23.30    2.20
   4  13  -5   28.20    2.00
   5  13   5    7.20    0.80
   5  13  -5    7.00    0.80
  -3  13   6    5.10    0.50
  -3  13  -6    4.60    0.60
   2 -13   6    2.40    0.90
  -2  13   6    4.00    0.50
  -2  13  -6    3.50    0.60
  -1  13   6    3.00    0.50
   1 -13   6    2.30    1.10
  -1  13  -6    2.90    0.50
   0 -13   6    4.70    1.70
   0  13   6    5.40    0.60
   0  13  -6    6.30    0.80
  -1 -13   6    1.90    0.90
   1  13   6    3.10    0.40
  -2 -13   6    1.20    0.60
   2  13   6    2.40    0.40
   3  13   6    4.60    0.50
  -3 -13   6    6.80    1.10
   8 -14   0    0.50    1.10
  -8  14   0    0.30    0.30
   7 -14   0    1.30    1.10
  -7  14   0    2.10    0.40
  -7  14   0    3.50    0.60
  -6  14   0    2.40    0.50
   6 -14   0    1.60    1.40
  -6  14   0    2.40    0.60
  -5  14   0   92.69    6.40
  -5  14   0   92.89    6.40
  -5  14   0   87.19    6.30
   5 -14   0   77.99    6.90
  -4  14   0   22.50    1.90
  -4  14   0   22.70    2.10
   4 -14   0   20.70    2.60
  -3  14   0   56.69    4.00
   3 -14   0   50.79    4.80
  -3  14   0   53.69    4.00
   3 -14   0   51.79    4.60
  -2  14   0  106.69    7.70
  -2  14   0  116.39    7.80
   2 -14   0   95.59    8.10
  -2  14   0  109.39    7.60
  -1  14   0   86.09    6.00
   1 -14   0   73.99    6.50
  -1  14   0   89.39    6.30
  -1  14   0   84.59    6.00
   0  14   0   22.30    1.90
   0  14   0   24.30    2.30
   0  14   0   22.10    1.80
   0 -14   0   17.20    2.80
   1  14   0   89.19    6.40
   1  14   0   72.99    7.20
  -1 -14   0   95.69    6.70
   1  14   0   95.79    6.50
   2  14   0  128.79    9.00
  -2 -14   0  126.49    9.60
   2  14   0  126.19    9.40
  -2 -14   0  126.79    9.10
   2  14   0  119.79    8.90
   3  14   0   69.09    4.80
  -3 -14   0   64.59    5.40
   3  14   0   62.49    5.70
   3  14   0   64.29    4.70
  -3 -14   0   59.89    4.80
   4  14   0   29.40    2.30
  -4 -14   0   22.40    3.00
  -5 -14   0   98.49    8.20
   5  14   0  112.99    7.80
   6  14   0    1.80    0.60
   6  14   0    2.50    0.60
  -6 -14   0    3.00    1.20
  -6 -14   0    1.30    1.00
   7  14   0    4.40    0.80
  -7 -14   0    2.50    0.80
   7  14   0    4.40    0.60
  -7 -14   0    1.90    1.00
  -8 -14   0    0.70    0.70
   8  14   0    0.60    0.50
   8 -14   1    1.10    1.20
  -8  14  -1    0.30    0.20
   8 -14  -1   -0.30    0.90
  -7  14   1    1.10    0.40
  -7  14   1    1.50    0.40
  -7  14   1    0.80    0.40
   7 -14   1    0.90    1.20
   7 -14  -1    1.30    1.20
  -7  14  -1    0.60    0.40
  -7  14  -1    1.20    0.40
   6 -14   1   34.20    3.50
  -6  14   1   41.40    2.90
  -6  14   1   38.10    2.90
  -6  14   1   37.70    2.90
  -6  14  -1   37.40    2.90
  -6  14  -1   40.00    2.90
  -5  14   1  123.69    8.80
  -5  14   1  123.79    8.80
   5 -14   1  117.79    9.40
  -5  14  -1  122.69    8.90
  -5  14  -1  129.59    8.80
   4 -14   1   43.40    3.90
  -4  14   1   44.60    3.20
  -4  14   1   43.00    3.20
  -4  14  -1   43.00    3.20
  -4  14  -1   40.90    3.30
   4 -14  -1   35.00    3.90
   3 -14   1  120.09    9.00
  -3  14   1  117.69    8.50
  -3  14   1  119.09    8.50
  -3  14   1  120.39    8.50
  -3  14  -1  121.79    8.70
  -3  14  -1  114.99    8.50
   3 -14  -1  123.09    8.90
  -2  14   1  115.79    8.40
  -2  14   1  114.99    8.20
   2 -14   1  106.89    8.70
  -2  14   1  116.29    8.20
   2 -14  -1  119.19    8.50
  -2  14  -1  117.99    8.20
  -2  14  -1  116.89    8.30
  -1  14   1   56.89    4.20
   1 -14   1   53.59    4.80
  -1  14   1   58.89    4.30
  -1  14   1   60.39    4.50
  -1  14  -1   61.89    4.50
   1 -14  -1   58.29    4.50
  -1  14  -1   57.19    4.30
   0 -14   1    0.40    1.20
   0  14   1    0.60    0.60
   0  14   1    0.80    0.70
   0  14   1    0.80    1.10
   0 -14   1    2.10    1.50
   0 -14  -1    1.40    2.90
   0  14  -1    1.60    0.60
   0  14  -1    1.60    1.00
   0 -14  -1   -0.20    1.90
   0 -14  -1    0.20    0.90
   1  14   1   55.69    5.00
   1  14   1   61.09    4.50
  -1 -14   1   60.69    4.80
   1  14   1   62.79    4.60
   1  14  -1   65.59    5.00
  -1 -14  -1   64.39    4.70
   1  14  -1   60.39    4.50
   1  14  -1   62.19    4.60
   2  14   1  118.69    9.60
  -2 -14   1  133.49    9.70
  -2 -14   1  133.29    9.40
   2  14   1  121.39    9.10
   2  14   1  128.29    9.20
  -2 -14  -1  121.99    9.20
   2  14  -1  130.89    9.60
   2  14  -1  125.89    9.10
   2  14  -1  136.99    9.20
  -3 -14   1  140.19   10.30
   3  14   1  142.69    9.80
  -3 -14   1  135.39   10.00
   3  14   1  132.09    9.70
   3  14   1  134.79   10.60
   3  14  -1  140.09   10.40
   3  14  -1  152.88    9.90
  -3 -14  -1  117.89   10.30
  -4 -14   1   52.09    4.50
   4  14   1   49.20    3.80
   4  14   1   53.09    3.90
  -4 -14  -1   40.90    4.50
   4  14  -1   46.30    5.30
   4  14  -1   57.99    4.00
   5  14   1  146.79    9.60
  -5 -14   1  145.79   10.20
  -5 -14  -1  113.69   10.20
  -6 -14   1   40.50    4.10
   6  14   1   51.99    3.80
   6  14  -1   53.59    3.80
  -7 -14   1    0.40    0.90
   7  14   1    1.60    0.60
  -7 -14   1    1.60    0.90
   7  14  -1    1.60    0.60
  -7 -14  -1    1.10    0.70
   8  14   1    1.80    0.50
   8  14  -1    1.30    0.50
  -8 -14  -1    0.40    0.60
   8  14  -1    1.70    0.50
  -7  14   2    0.40    0.50
   7 -14   2    2.40    1.50
  -7  14   2    1.60    0.50
  -7  14   2    1.20    0.40
  -7  14  -2    0.50    0.30
   7 -14  -2    0.80    1.00
  -6  14   2    7.40    1.20
   6 -14   2    7.20    1.60
  -6  14   2    7.50    0.80
  -6  14   2    8.00    0.90
  -6  14  -2    7.40    1.30
   6 -14  -2    6.40    1.60
  -6  14  -2    5.30    0.80
  -5  14   2   51.89    3.80
   5 -14   2   53.79    4.50
  -5  14   2   52.59    3.80
  -5  14  -2   54.49    3.90
  -5  14  -2   48.10    3.90
   4 -14   2   20.20    2.40
  -4  14   2   20.20    1.70
  -4  14   2   20.60    1.70
  -4  14  -2   20.30    1.90
   4 -14  -2   14.60    2.80
   4 -14  -2   14.70    2.60
  -4  14  -2   18.40    1.80
  -3  14   2    9.90    1.10
   3 -14   2   11.00    1.90
  -3  14   2   10.90    1.40
  -3  14   2   10.20    1.20
  -3  14  -2    9.60    1.40
   3 -14  -2   12.00    2.00
  -3  14  -2   10.60    1.30
  -2  14   2   60.09    4.80
  -2  14   2   63.39    4.60
   2 -14   2   65.19    5.60
   2 -14   2   62.09    5.10
  -2  14   2   66.99    4.60
  -2  14   2   59.79    4.60
   2 -14  -2   61.99    4.90
  -2  14  -2   60.39    4.60
  -2  14  -2   63.39    4.80
  -1  14   2   22.60    2.30
  -1  14   2   21.20    2.00
  -1  14   2   22.60    1.90
  -1  14   2   23.10    2.00
   1 -14   2   22.40    2.50
   1 -14   2   24.10    2.90
  -1  14  -2   24.70    2.30
  -1  14  -2   24.00    2.10
  -1  14  -2   22.80    2.00
   1 -14  -2   24.00    2.20
   0 -14   2   78.39    5.80
   0  14   2   74.79    5.40
   0  14   2   72.09    5.70
   0 -14   2   66.69    5.80
   0  14   2   71.69    5.40
   0  14   2   76.89    5.30
   0  14  -2   71.99    5.60
   0 -14  -2   71.89    5.50
   0  14  -2   74.49    5.30
   1  14   2   26.00    2.20
   1  14   2   23.20    2.00
  -1 -14   2   23.50    2.50
  -1 -14   2   22.50    3.20
  -1 -14   2   18.90    2.80
   1  14   2   21.50    2.70
   1  14  -2   25.00    2.50
  -1 -14  -2   23.70    2.10
   1  14  -2   24.00    1.90
   2  14   2   67.19    5.00
   2  14   2   67.19    5.80
  -2 -14   2   67.29    5.60
  -2 -14   2   69.79    5.40
   2  14  -2   72.19    5.50
   2  14  -2   69.29    5.00
  -2 -14  -2   64.39    4.90
   2  14  -2   65.79    5.00
  -3 -14   2   13.20    2.30
   3  14   2   12.00    1.30
  -3 -14   2   11.80    2.00
   3  14  -2   13.10    1.40
   3  14  -2   14.30    2.50
  -4 -14   2   22.00    2.60
   4  14   2   22.30    2.00
   4  14  -2   23.70    2.00
   4  14  -2   22.70    3.90
   5  14   2   67.79    4.90
  -5 -14   2   61.99    5.30
   5  14  -2   63.59    7.10
   5  14  -2   69.69    5.00
   6  14   2    8.40    1.00
  -6 -14   2    7.90    1.60
   6  14  -2    9.70    1.10
   7  14   2    1.70    0.70
  -7 -14   2    1.00    0.80
   7  14  -2    1.70    0.60
  -7 -14  -2    0.90    0.70
   7 -14   3    4.60    1.30
  -7  14   3    5.20    0.60
  -7  14  -3    6.10    0.60
  -6  14   3   11.90    1.00
   6 -14   3   12.10    2.00
   6 -14  -3    7.80    1.90
  -6  14  -3   10.60    1.00
  -5  14   3   46.20    3.30
  -5  14   3   47.20    3.30
   5 -14   3   47.50    3.90
   5 -14  -3   43.60    4.70
  -5  14  -3   38.30    3.40
  -4  14   3   27.50    2.20
  -4  14   3   24.90    2.20
   4 -14   3   29.10    2.90
  -4  14   3   28.70    2.20
   4 -14  -3   31.20    3.30
  -4  14  -3   28.20    2.30
  -3  14   3   47.10    3.40
  -3  14   3   38.60    3.60
  -3  14   3   46.20    3.40
  -3  14   3   46.90    3.50
   3 -14   3   49.10    4.00
  -3  14  -3   46.60    3.60
   3 -14  -3   47.80    4.00
  -3  14  -3   46.10    3.60
   2 -14   3   39.40    3.60
  -2  14   3   45.90    3.10
  -2  14   3   39.90    3.20
  -2  14   3   41.20    3.10
  -2  14   3   36.40    3.40
   2 -14  -3   41.40    3.50
  -2  14  -3   39.50    3.20
  -2  14  -3   37.20    3.20
   1 -14   3   17.40    2.90
  -1  14   3   17.50    1.50
   1 -14   3   15.60    2.20
  -1  14   3   16.80    2.20
  -1  14  -3   17.90    1.70
   1 -14  -3   19.10    2.00
  -1  14  -3   18.30    1.80
   0  14   3    4.20    1.50
   0 -14   3    5.10    1.90
   0  14   3    5.20    0.90
   0 -14   3    2.10    1.20
   0  14   3    4.80    0.70
   0  14  -3    3.80    1.00
   0  14  -3    5.00    0.80
   0 -14  -3    4.00    1.10
  -1 -14   3   16.40    2.80
   1  14   3   16.00    2.80
   1  14   3   19.00    1.50
   1  14   3   17.00    1.60
  -1 -14   3   16.30    2.50
  -1 -14   3   17.60    2.60
  -1 -14  -3   14.90    1.80
   1  14  -3   16.20    2.10
   1  14  -3   18.50    1.60
   2  14   3   41.20    4.80
  -2 -14   3   41.50    3.90
   2  14   3   44.40    3.20
   2  14   3   43.10    3.30
  -2 -14   3   42.50    3.80
   2  14  -3   41.70    3.80
   2  14  -3   42.00    3.20
   3  14   3   51.19    4.00
  -3 -14   3   51.59    4.60
  -3 -14   3   56.39    4.50
   3  14  -3   57.39    4.80
   3  14  -3   51.09    3.90
  -4 -14   3   31.20    3.00
   4  14   3   31.80    2.50
   4  14  -3   28.40    4.00
   4  14  -3   32.80    2.60
  -5 -14   3   44.20    4.20
   5  14   3   52.69    3.90
   5  14  -3   47.60    5.40
   5  14  -3   57.89    3.90
   6  14   3   15.50    1.30
  -6 -14   3   12.60    1.70
   6  14   3   13.40    1.20
   6  14  -3   16.30    1.50
   7  14   3    7.80    1.00
   7  14  -3    7.70    0.70
   7  14  -3    8.20    1.00
   6 -14   4    0.60    1.10
  -6  14   4    1.30    0.30
  -6  14  -4    2.10    0.40
   5 -14   4   19.60    2.00
  -5  14   4   16.80    1.40
  -5  14   4   17.00    1.40
  -5  14  -4   15.40    1.40
   4 -14   4   10.80    1.60
  -4  14   4   11.60    1.30
  -4  14   4    7.90    1.00
   4 -14  -4    6.20    1.80
  -4  14  -4    9.30    1.60
  -3  14   4    4.40    0.70
   3 -14   4    5.20    1.30
  -3  14   4    1.60    1.20
  -3  14   4    3.40    0.60
   3 -14  -4    4.60    1.60
  -3  14  -4    3.20    0.70
  -2  14   4   50.89    3.60
  -2  14   4   46.50    3.60
  -2  14   4   47.60    4.80
   2 -14   4   48.40    4.10
   2 -14  -4   44.00    4.50
  -2  14  -4   49.40    3.70
  -1  14   4   27.30    2.00
  -1  14   4   24.40    2.80
   1 -14   4   18.60    4.80
  -1  14   4   23.60    2.00
   1 -14   4   23.60    2.80
   1 -14  -4   23.90    2.50
  -1  14  -4   27.00    2.20
   0 -14   4   21.10    5.30
   0  14   4   16.40    2.60
   0  14   4   15.20    1.40
   0  14   4   16.30    1.50
   0 -14   4   15.20    2.30
   0 -14  -4   18.20    1.90
   0  14  -4   15.30    1.60
   1  14   4   24.40    2.40
   1  14   4   25.30    2.00
   1  14   4   25.70    3.80
  -1 -14   4   24.60    3.40
  -1 -14   4   25.40    2.70
   1  14  -4   21.70    2.40
   1  14  -4   27.20    2.10
  -2 -14   4   48.90    4.20
  -2 -14   4   57.79    6.20
   2  14   4   50.99    3.80
   2  14   4   52.59    3.90
   2  14  -4   51.19    3.80
  -3 -14   4    1.20    1.70
   3  14   4    3.80    0.70
  -3 -14   4    2.20    1.00
   3  14  -4    2.80    0.60
   3  14  -4    2.40    1.70
  -3 -14  -4    2.70    1.20
   4  14   4   12.50    1.20
   4  14   4   10.80    1.10
   4  14  -4    8.70    2.20
   4  14  -4   11.00    1.20
   5  14   4   20.70    1.80
   5  14  -4   24.20    1.70
   6  14   4    2.60    0.60
  -6 -14   4    1.80    0.60
  -6 -14  -4    1.40    0.70
   6  14  -4    3.10    0.50
   5 -14   5    9.10    1.40
  -5  14  -5    6.80    0.70
  -4  14   5   14.20    1.20
   4 -14   5   13.30    2.00
  -4  14   5   15.60    1.20
  -4  14  -5   14.60    1.30
   3 -14   5    3.00    1.00
  -3  14   5    4.40    0.60
  -3  14   5    5.70    0.60
  -3  14  -5    4.90    0.80
  -2  14   5   11.70    1.00
  -2  14   5   10.20    1.00
   2 -14   5   10.30    1.60
  -2  14  -5   10.60    1.10
  -1  14   5    1.50    0.40
  -1  14   5    2.30    1.60
   1 -14   5   -0.20    0.90
  -1  14  -5    1.00    0.80
   0 -14   5   -0.40    1.10
   0  14   5    1.00    0.40
   0 -14   5    3.70    3.00
   0  14   5   -0.70    1.90
   0  14   5    1.00    0.50
   1  14   5    1.90    0.50
  -1 -14   5    1.50    2.40
   1  14   5    1.40    0.50
  -1 -14   5    2.50    1.00
   1  14   5    1.50    2.90
   1  14   5    2.40    0.70
   2  14   5   11.20    1.10
  -2 -14   5    7.40    2.20
  -2 -14   5    9.00    1.40
   3  14   5    5.30    0.80
  -3 -14   5    5.90    1.00
   4  14   5   18.70    1.50
  -4 -14   5   16.20    1.60
   4  14  -5   17.10    1.40
   5  14   5   10.60    1.00
  -5 -14   5    7.40    1.10
   5  14  -5    9.30    0.90
  -2  14   6    5.80    0.60
  -2  14  -6    5.30    0.70
   1 -14   6    2.00    1.10
  -1  14   6    4.10    0.50
  -1  14  -6    3.80    0.60
   0  14   6    4.00    0.50
   0  14  -6    3.80    0.60
   1  14   6    3.80    0.50
   1  14  -6    4.20    0.60
   2  14   6    7.50    0.70
   2  14   6   10.20    1.50
   7 -15   0    7.40    1.70
  -7  15   0   10.20    0.90
  -7  15   0   10.70    0.90
  -6  15   0   19.50    2.00
   6 -15   0   17.00    2.30
  -6  15   0   19.10    1.60
   5 -15   0   -0.30    1.50
  -5  15   0    1.90    0.60
  -5  15   0    1.10    0.70
   4 -15   0    2.90    1.40
  -4  15   0    3.50    0.70
  -4  15   0    3.90    1.00
  -4  15   0    3.20    0.80
  -3  15   0  234.88   16.20
   3 -15   0  239.38   16.60
   3 -15   0  216.98   16.70
   2 -15   0   53.49    4.30
  -2  15   0   52.79    4.00
   2 -15   0   45.10    4.40
  -2  15   0   53.39    3.80
  -2  15   0   52.29    3.80
   1 -15   0   37.20    3.10
  -1  15   0   37.50    3.10
  -1  15   0   35.80    2.80
  -1  15   0   37.50    2.70
   1 -15   0   28.50    3.40
   0 -15   0    0.10    1.00
   0  15   0   -0.90    0.50
   0  15   0    0.10    1.20
   0  15   0   -0.20    1.00
   0 -15   0   -0.30    1.70
   1  15   0   37.40    2.90
   1  15   0   36.70    2.80
  -1 -15   0   40.60    3.20
   1  15   0   32.70    3.30
  -2 -15   0   58.19    4.50
  -2 -15   0   52.09    5.10
   2  15   0   57.59    4.80
   2  15   0   60.09    4.30
   2  15   0   58.59    4.20
   3  15   0  292.47   20.70
  -3 -15   0  278.67   20.10
  -3 -15   0  281.17   20.60
   3  15   0  270.77   20.00
   3  15   0  306.77   20.20
   4  15   0    3.70    0.90
   4  15   0    3.80    0.70
  -4 -15   0    2.30    1.50
  -4 -15   0    3.70    1.60
  -5 -15   0    0.20    1.20
   5  15   0    2.20    0.90
   5  15   0    2.30    0.60
  -5 -15   0    3.20    1.30
   6  15   0   26.70    2.40
   6  15   0   27.20    2.20
   7  15   0   12.40    1.30
   7  15   0   10.50    1.10
  -7  15   1    4.90    0.70
   7 -15   1    3.90    1.20
  -7  15   1    6.30    1.00
  -7  15   1    7.60    0.70
  -7  15  -1    6.50    0.70
   7 -15  -1    4.60    1.30
  -7  15  -1    6.50    0.70
  -6  15   1    0.80    0.50
   6 -15   1    1.30    1.20
  -6  15   1    1.10    0.40
  -6  15   1    0.60    0.50
   6 -15  -1    0.80    1.10
  -6  15  -1    0.70    0.80
  -5  15   1    9.40    1.00
  -5  15   1    7.20    0.90
  -5  15   1    6.90    1.10
   5 -15   1    6.90    1.70
  -5  15  -1    7.90    1.00
   5 -15  -1    4.70    1.60
  -5  15  -1    6.60    1.00
  -4  15   1   63.99    4.60
   4 -15   1   63.09    5.20
  -4  15   1   63.99    4.60
  -4  15  -1   61.89    4.70
  -4  15  -1   63.39    4.60
   4 -15  -1   55.49    5.30
   4 -15  -1   66.89    5.50
   3 -15   1  125.29    9.30
  -3  15   1  126.79    8.80
  -3  15   1  123.69    8.70
  -3  15   1  131.19    8.70
   3 -15  -1  126.19    9.10
  -3  15  -1  118.79    8.80
  -3  15  -1  124.99    8.70
   3 -15  -1  103.99    9.30
  -2  15   1    2.60    0.60
   2 -15   1    3.40    1.80
  -2  15   1    3.20    0.70
   2 -15   1    2.90    1.40
  -2  15   1    0.70    0.90
  -2  15  -1    1.00    0.80
   2 -15  -1    3.30    1.20
  -2  15  -1    1.90    0.60
   2 -15  -1    0.70    1.40
  -1  15   1  124.39    8.80
  -1  15   1  123.69    8.80
   1 -15   1  108.19    9.20
   1 -15   1  128.49    9.10
  -1  15   1  120.89    9.00
   1 -15  -1  123.69    9.00
  -1  15  -1  128.79    8.80
  -1  15  -1  130.79    9.00
   0  15   1   17.60    1.60
   0  15   1   16.20    2.10
   0 -15   1   14.30    2.50
   0  15   1   18.10    1.60
   0  15   1   18.80    1.60
   0 -15   1   17.70    2.20
   0  15  -1   19.30    1.60
   0  15  -1   20.10    2.10
   0 -15  -1   17.90    2.00
   1  15   1  130.79    9.80
   1  15   1  132.89    9.40
   1  15   1  133.69    9.30
  -1 -15   1  137.09    9.70
   1  15  -1  123.19    9.70
   1  15  -1  132.09    9.30
   1  15  -1  130.29    9.40
  -1 -15  -1  132.59    9.60
  -2 -15   1    0.80    1.10
   2  15   1    3.10    1.80
   2  15   1    2.10    0.60
  -2 -15   1    0.20    1.90
   2  15   1    1.40    0.60
   2  15  -1    2.60    0.70
  -2 -15  -1    4.10    1.10
  -2 -15  -1    2.00    1.90
   2  15  -1    2.50    0.70
  -2 -15  -1    0.80    1.60
   2  15  -1    2.10    1.60
  -3 -15   1  153.18   10.90
   3  15   1  149.59   10.70
   3  15   1  152.78   11.50
   3  15   1  141.89   10.60
  -3 -15   1  147.29   11.10
   3  15  -1  151.18   10.60
   3  15  -1  165.18   10.80
   3  15  -1  139.09   11.20
  -4 -15   1   75.69    6.20
   4  15   1   71.99    5.50
   4  15   1   78.49    5.70
   4  15  -1   73.99    5.50
   4  15  -1   76.59    7.10
   4  15  -1   82.69    5.70
   5  15   1    7.20    1.20
   5  15   1    9.80    1.10
  -5 -15   1    9.30    1.90
   5  15  -1    8.80    1.10
  -5 -15  -1    5.40    1.60
   6  15   1    1.50    0.60
  -6 -15   1    1.00    1.20
   6  15  -1    1.30    0.50
   7  15   1    8.40    1.00
   7  15  -1    8.70    0.90
   7  15  -1    9.40    1.10
  -7  15   2    6.80    0.70
   7 -15   2    6.20    1.40
  -7  15   2    8.20    1.40
  -7  15  -2    7.10    0.70
   6 -15   2    0.30    1.00
  -6  15   2    0.10    0.60
  -6  15   2    0.10    0.30
  -6  15   2    0.80    0.30
   6 -15  -2    1.20    1.20
  -6  15  -2    0.80    0.50
  -6  15  -2    0.30    0.40
  -5  15   2    1.80    0.50
   5 -15   2    1.60    1.10
  -5  15   2    2.50    0.60
  -5  15  -2    3.00    0.70
   5 -15  -2    2.00    1.30
  -5  15  -2    1.90    0.60
  -4  15   2    5.50    0.80
   4 -15   2    4.00    1.50
  -4  15   2    2.80    0.60
   4 -15  -2    3.10    2.10
   4 -15  -2    3.10    1.70
  -4  15  -2    3.30    0.70
  -4  15  -2    4.10    0.80
  -3  15   2  138.69    9.70
   3 -15   2  133.09   10.10
  -3  15   2  139.59    9.60
  -3  15  -2  135.39    9.70
   3 -15  -2  139.89   10.00
  -3  15  -2  128.69    9.70
  -2  15   2   22.90    2.40
  -2  15   2   26.40    2.10
   2 -15   2   27.00    2.70
  -2  15   2   24.80    2.00
   2 -15   2   18.30    3.40
  -2  15  -2   26.30    2.10
   2 -15  -2   25.60    2.50
  -2  15  -2   27.00    2.40
   1 -15   2   14.40    2.10
   1 -15   2   16.30    2.60
  -1  15   2   16.20    1.40
  -1  15   2   14.10    1.90
  -1  15  -2   15.50    1.70
  -1  15  -2   18.00    2.00
   1 -15  -2   17.90    1.90
   0  15   2    9.80    1.30
   0 -15   2    9.80    1.80
   0  15   2   12.20    1.20
   0  15   2    8.50    1.60
   0 -15   2   10.00    2.00
   0 -15  -2    8.90    1.50
   0  15  -2    9.70    1.60
   1  15   2   19.00    1.60
   1  15   2   16.30    1.80
  -1 -15   2   13.40    2.70
  -1 -15   2   19.30    2.40
   1  15   2   17.90    2.50
   1  15   2   17.30    1.60
   1  15  -2   17.10    2.20
   1  15  -2   16.90    1.60
  -1 -15  -2   16.50    1.80
   2  15   2   29.00    2.40
  -2 -15   2   29.50    3.00
   2  15   2   28.80    3.50
  -2 -15   2   31.70    3.30
   2  15  -2   30.60    2.40
   2  15  -2   29.30    2.50
   2  15  -2   30.20    3.10
  -3 -15   2  161.28   12.00
   3  15   2  154.58   11.60
  -3 -15   2  165.48   11.90
   3  15  -2  161.78   12.10
   3  15  -2  162.88   11.50
   3  15  -2  171.58   11.60
   4  15   2    5.20    1.00
  -4 -15   2    5.30    1.40
   4  15  -2    6.00    1.10
  -4 -15  -2    3.30    1.20
   4  15  -2    5.40    2.90
   5  15   2    2.00    0.50
  -5 -15   2    2.30    1.20
  -5 -15  -2    0.50    0.90
   5  15  -2    5.70    3.80
   5  15  -2    1.80    0.60
   6  15   2    1.00    0.50
  -6 -15   2   -0.60    0.90
  -6 -15  -2    0.70    0.80
   6  15  -2    0.70    0.60
  -7 -15   2    7.20    1.30
   7  15   2   10.00    1.00
   7  15  -2   10.70    0.90
   7  15  -2   10.50    1.10
  -6  15   3    3.30    0.50
   6 -15   3    3.70    1.40
   6 -15  -3    2.40    1.30
  -6  15  -3    3.10    0.50
   5 -15   3   14.00    2.00
  -5  15   3   16.50    1.30
  -5  15   3   15.60    1.30
  -5  15  -3   13.90    1.30
   5 -15  -3   10.60    2.00
  -4  15   3   38.80    2.90
   4 -15   3   38.80    3.50
  -4  15   3   40.30    3.00
   4 -15  -3   38.80    3.90
  -4  15  -3   38.70    3.10
  -3  15   3   52.29    3.90
  -3  15   3   49.80    3.90
  -3  15   3   56.19    3.90
  -3  15  -3   52.19    4.00
   3 -15  -3   55.89    5.20
  -3  15  -3   53.79    4.10
   2 -15   3    2.40    1.30
  -2  15   3    1.00    0.70
  -2  15   3    2.10    1.10
  -2  15   3    2.00    0.50
  -2  15  -3    1.90    0.70
  -2  15  -3    2.50    0.80
   2 -15  -3    4.50    1.30
   1 -15   3   39.90    3.70
  -1  15   3   37.40    3.60
   1 -15   3   42.90    4.50
  -1  15   3   42.10    3.40
  -1  15   3   40.40    3.10
  -1  15  -3   41.40    3.20
   1 -15  -3   46.20    3.60
  -1  15  -3   44.70    3.40
   0 -15   3   -0.70    1.80
   0 -15   3   -1.10    1.20
   0  15   3    2.20    1.50
   0  15   3   -0.10    0.60
   0  15   3   -0.20    0.40
   0  15  -3    1.50    1.00
   0 -15  -3   -0.20    1.00
   0  15  -3    1.20    0.60
  -1 -15   3   35.50    3.90
   1  15   3   41.30    3.10
   1  15   3   42.70    3.20
   1  15   3   41.50    4.10
  -1 -15   3   44.20    4.00
  -1 -15   3   46.50    4.10
   1  15  -3   47.00    3.20
   1  15  -3   40.60    3.60
  -1 -15  -3   39.70    3.30
   2  15   3    2.70    0.60
   2  15   3    4.10    2.70
  -2 -15   3    3.10    1.40
   2  15   3    3.60    0.80
  -2 -15   3   -0.20    1.50
  -2 -15  -3    1.00    1.10
   2  15  -3    2.40    1.60
   2  15  -3    2.70    0.60
   3  15   3   58.79    4.10
  -3 -15   3   53.09    4.50
   3  15  -3   49.20    5.80
   3  15  -3   56.99    4.10
  -4 -15   3   41.50    3.80
   4  15   3   45.90    3.30
   4  15   3   44.60    3.50
   4  15  -3   47.90    3.40
   4  15  -3   47.20    3.50
   4  15  -3   43.70    4.70
  -5 -15   3   15.70    2.00
   5  15   3   17.30    1.50
   5  15   3   17.40    1.60
   5  15  -3   20.20    1.70
   5  15  -3   20.00    1.60
   6  15   3    2.80    0.50
  -6 -15   3    2.10    0.70
   6  15  -3    4.40    1.00
  -6 -15  -3    1.60    0.70
   5 -15   4    9.40    1.80
  -5  15   4    7.00    0.70
  -5  15  -4    5.50    0.70
   4 -15   4    2.40    1.00
  -4  15   4    1.50    0.40
  -4  15   4    1.00    0.50
  -4  15  -4    1.80    0.50
  -3  15   4   31.20    2.30
  -3  15   4   25.20    2.70
   3 -15   4   30.30    2.80
  -3  15  -4   31.50    2.50
  -2  15   4   13.20    2.00
   2 -15   4   10.30    1.70
  -2  15   4   12.10    1.10
  -2  15   4   12.70    1.10
   2 -15  -4   10.50    1.90
  -2  15  -4   11.00    1.30
  -1  15   4    6.90    0.80
  -1  15   4    4.60    0.80
   1 -15   4    5.00    1.30
   1 -15   4    7.80    3.20
  -1  15   4    5.10    1.70
   1 -15  -4    6.00    1.40
  -1  15  -4    6.30    1.00
   0 -15   4    5.40    1.50
   0 -15   4    3.60    2.60
   0  15   4    6.90    2.00
   0  15   4    4.40    0.60
   0  15   4    4.10    0.90
   0 -15  -4    4.60    1.60
   0  15  -4    3.80    0.70
   1  15   4    6.80    2.60
  -1 -15   4    6.80    1.60
   1  15   4    7.00    0.80
   1  15   4    6.40    0.90
  -1 -15   4    6.80    2.40
  -1 -15   4    2.70    1.90
   1  15  -4    7.50    1.00
   1  15  -4    4.80    1.30
   2  15   4   13.60    1.20
  -2 -15   4   10.90    1.90
  -2 -15   4   11.50    2.40
   2  15   4   12.90    1.30
   2  15  -4   13.80    2.10
   2  15  -4   12.20    1.20
   3  15   4   34.30    2.60
   3  15   4   36.60    2.70
  -3 -15   4   31.40    3.60
   3  15  -4   32.70    3.30
   4  15   4    2.50    0.50
   4  15   4    1.50    0.50
  -4 -15  -4    0.10    0.80
   4  15  -4    1.80    0.40
  -5 -15   4    7.50    1.20
   5  15   4    8.70    1.00
   5  15  -4    8.90    0.80
  -4  15   5   13.20    1.40
  -4  15   5   16.20    1.10
   4 -15   5   13.60    1.70
  -4  15  -5   12.90    1.20
   3 -15   5    3.80    1.00
  -3  15   5    5.00    0.60
  -3  15   5    6.00    0.60
  -3  15  -5    4.90    0.70
  -2  15   5    0.70    0.30
  -2  15   5    0.10    0.30
   2 -15   5    1.20    0.90
  -2  15  -5    0.30    0.40
   1 -15   5    1.30    1.00
  -1  15   5    1.60    0.40
  -1  15  -5    2.00    0.50
   0 -15   5   -1.10    1.20
   0  15   5    0.20    0.40
   0  15   5    0.00    0.30
   0  15  -5    0.50    0.50
   1  15   5    1.70    0.40
   1  15   5    2.60    0.50
   1  15   5    3.10    0.60
  -2 -15   5    1.00    0.80
   2  15   5    1.80    0.50
   3  15   5    6.00    0.80
   4  15   5   15.10    1.30
  -4 -15   5   15.80    1.50
  -1  15  -6    0.70    0.40
   0  15   6    0.20    0.20
   0  15  -6    0.30    0.40
   1  15   6    0.60    0.20
  -7  16   0    0.70    0.30
   7 -16   0    1.40    1.40
  -7  16   0    0.70    0.40
  -6  16   0    1.30    0.40
  -6  16   0    0.70    0.50
   6 -16   0    0.50    1.10
  -5  16   0    6.90    1.10
  -5  16   0    8.10    0.90
   5 -16   0    6.70    1.60
   4 -16   0    0.80    1.30
  -4  16   0    0.40    0.60
  -4  16   0    0.20    0.50
  -3  16   0   37.60    2.70
   3 -16   0   38.30    3.70
  -3  16   0   34.70    2.70
   3 -16   0   27.60    3.30
  -2  16   0  302.37   20.40
   2 -16   0  257.77   20.90
   2 -16   0  313.47   20.70
  -1  16   0    6.90    1.00
   1 -16   0    6.00    1.70
   1 -16   0    8.10    1.60
  -1  16   0    5.60    1.30
   0 -16   0   85.29    6.40
   0  16   0   83.79    6.10
   0  16   0   86.49    6.50
   0  16   0   85.99    6.10
   1  16   0    7.60    1.10
  -1 -16   0    6.10    1.40
   1  16   0    9.20    1.80
  -2 -16   0  351.66   23.80
   2  16   0  343.47   24.00
   2  16   0  324.27   23.60
   2  16   0  326.77   23.50
   3  16   0   41.30    4.60
   3  16   0   38.70    3.00
   3  16   0   41.70    3.10
  -3 -16   0   37.00    3.80
   4  16   0    0.50    0.50
  -4 -16   0    0.10    1.30
   4  16   0   -2.70    3.60
  -4 -16   0    0.80    1.50
   4  16   0    0.00    0.60
   5  16   0    9.50    1.10
   5  16   0   10.50    1.20
  -6 -16   0    0.80    1.00
   6  16   0    0.20    0.40
   6  16   0    0.90    0.60
  -6 -16   0    1.30    0.90
  -7 -16   0    0.30    0.80
   7  16   0    1.40    0.50
   7  16   0    0.60    0.90
  -7  16   1    0.10    0.30
   7 -16   1   -0.50    1.00
  -7  16   1    1.10    0.80
  -7  16  -1    0.60    0.30
   7 -16  -1   -0.10    1.00
   6 -16   1    6.80    1.50
  -6  16   1    6.10    0.70
  -6  16   1    6.40    0.80
  -6  16   1    6.60    0.90
  -6  16  -1    5.30    0.80
  -6  16  -1    5.90    0.80
   6 -16  -1    5.00    1.40
  -5  16   1    0.20    0.40
   5 -16   1    0.50    1.00
  -5  16   1    1.10    0.50
   5 -16  -1    0.10    1.10
  -5  16  -1    0.00    0.40
  -5  16  -1    0.10    0.60
   4 -16   1    4.00    1.60
  -4  16   1    3.60    0.60
  -4  16   1    2.50    0.60
  -4  16  -1    2.90    0.60
   4 -16  -1    1.80    1.50
   4 -16  -1    2.40    3.80
  -4  16  -1    2.40    0.80
  -3  16   1   30.70    2.40
   3 -16   1   28.70    3.00
  -3  16   1   30.70    2.40
  -3  16  -1   31.00    2.60
  -3  16  -1   32.30    2.40
   3 -16  -1   24.50    3.10
   3 -16  -1   31.70    3.20
  -2  16   1  297.37   19.90
   2 -16   1  277.97   20.20
   2 -16   1  269.07   20.30
  -2  16   1  298.87   19.90
  -2  16  -1  287.37   19.90
  -2  16  -1  258.57   19.90
   2 -16  -1  293.87   20.20
  -1  16   1    2.70    0.70
   1 -16   1    0.60    1.30
   1 -16   1    3.80    1.60
  -1  16   1    2.10    1.00
  -1  16   1    1.70    0.50
   1 -16  -1    1.50    1.20
   1 -16  -1   -0.40    1.50
  -1  16  -1    1.20    1.10
  -1  16  -1    0.40    0.60
   0 -16   1   16.80    2.10
   0  16   1   14.10    1.50
   0 -16   1   12.00    2.30
   0 -16  -1   16.10    1.80
   0  16  -1   12.50    1.70
   0  16  -1   16.20    1.90
   0  16  -1   14.40    1.50
  -1 -16   1    3.30    1.40
   1  16   1   -0.70    1.40
   1  16   1    2.70    0.90
   1  16   1    1.30    0.70
   1  16  -1    2.50    1.30
   1  16  -1    2.00    0.80
  -1 -16  -1    1.10    1.00
   1  16  -1    2.20    0.60
  -1 -16  -1    0.60    1.70
   2  16   1  322.67   22.80
  -2 -16   1  349.47   23.10
   2  16   1  334.87   22.90
   2  16   1  320.97   23.30
  -2 -16   1  306.87   23.20
   2  16  -1  308.17   23.20
   2  16  -1  326.77   22.80
   2  16  -1  325.17   22.90
  -2 -16  -1  334.67   22.90
   3  16   1   35.60    2.90
   3  16   1   35.50    2.80
  -3 -16   1   36.90    3.30
  -3 -16   1   34.40    3.60
   3  16   1   36.80    4.70
   3  16  -1   38.00    2.80
   3  16  -1   39.10    2.90
   3  16  -1   35.40    3.90
   4  16   1    2.60    0.70
   4  16   1    3.00    0.80
  -4 -16   1    3.70    1.40
   4  16  -1    1.10    3.30
   4  16  -1    3.30    0.60
  -4 -16  -1    1.80    1.20
   4  16  -1    2.00    0.90
  -5 -16   1    1.00    1.10
   5  16   1    0.90    0.50
   5  16  -1    0.90    0.50
  -5 -16  -1    0.90    1.00
   5  16  -1    0.60    0.50
   6  16   1    8.30    1.00
   6  16  -1    8.20    1.00
   6  16  -1    7.10    0.80
  -7 -16   1   -0.40    0.70
   7  16   1    0.60    0.40
   7  16  -1    0.20    0.30
   7  16  -1    0.70    0.50
  -7 -16  -1    0.50    0.70
   7 -16   2    0.80    1.00
  -7  16   2    0.10    0.30
   7 -16  -2    0.60    0.90
  -7  16  -2    0.70    0.30
  -6  16   2    0.00    0.60
   6 -16   2   -0.50    1.00
  -6  16   2    0.20    0.30
  -6  16   2    0.10    0.30
  -6  16  -2    0.30    0.40
  -6  16  -2    0.50    0.40
   6 -16  -2    0.20    1.00
  -5  16   2    3.40    0.60
   5 -16   2    3.20    1.20
   5 -16  -2    1.10    1.20
  -5  16  -2    2.50    0.70
  -5  16  -2    2.90    0.60
   4 -16   2   -0.50    1.10
  -4  16   2    0.10    0.40
  -4  16   2    0.00    0.50
   4 -16  -2    2.20    2.10
  -4  16  -2    0.60    0.60
  -4  16  -2    0.00    0.50
   4 -16  -2   -0.20    1.40
  -3  16   2   16.20    2.00
   3 -16   2   15.40    2.20
  -3  16   2   18.90    1.60
  -3  16   2   19.50    1.60
  -3  16  -2   21.60    1.90
  -3  16  -2   18.70    1.70
   3 -16  -2   18.60    2.50
   2 -16   2  144.19   10.60
  -2  16   2  139.99    9.90
  -2  16   2  143.39    9.90
  -2  16   2  142.09   10.10
   2 -16   2  126.29   10.40
  -2  16  -2  139.59    9.90
  -2  16  -2  137.69   10.00
   2 -16  -2  146.29   10.30
  -1  16   2    6.20    1.80
   1 -16   2    3.50    1.40
   1 -16   2    5.70    1.90
  -1  16   2    4.50    0.70
  -1  16   2    3.80    0.80
  -1  16  -2    3.20    1.10
   1 -16  -2    4.20    1.20
  -1  16  -2    4.90    0.80
   0  16   2   53.99    4.40
   0 -16   2   54.79    4.60
   0  16   2   50.69    3.90
   0  16   2   50.79    3.90
   0  16  -2   53.09    3.90
   0 -16  -2   53.59    4.20
   0  16  -2   53.09    4.20
  -1 -16   2    3.90    1.70
   1  16   2    5.30    0.80
   1  16   2    4.10    0.80
   1  16   2    4.00    0.90
  -1 -16   2    0.40    3.10
   1  16   2    1.10    1.50
  -1 -16  -2    2.10    1.10
  -1 -16  -2    2.50    1.40
   1  16  -2    3.10    0.70
   1  16  -2    3.90    1.50
   2  16   2  144.59   11.20
   2  16   2  151.98   11.70
  -2 -16   2  157.08   11.40
   2  16   2  162.88   11.10
   2  16  -2  157.28   11.50
   2  16  -2  148.19   11.00
   2  16  -2  162.08   11.00
   3  16   2   22.30    1.90
  -3 -16   2   23.90    2.60
  -3 -16   2   20.20    2.60
   3  16  -2   18.20    3.30
   3  16  -2   22.30    2.00
   3  16  -2   22.30    1.80
   4  16   2    0.30    0.50
  -4 -16   2    2.90    1.20
   4  16  -2    0.30    0.70
   4  16  -2    0.90    0.40
  -4 -16  -2   -0.70    1.00
   4  16  -2   -2.10    2.40
   5  16   2    4.20    0.80
  -5 -16   2    3.50    1.30
   5  16  -2    4.90    0.80
   5  16  -2    3.40    3.80
  -5 -16  -2    2.20    1.50
   5  16  -2    5.40    0.90
  -6 -16   2   -0.30    0.70
   6  16   2    0.40    0.50
  -6 -16  -2    1.20    0.70
   6  16  -2    0.20    0.50
   6  16  -2    0.60    0.30
   7  16   2    0.60    0.40
   7  16   2    0.70    0.30
  -7 -16   2    0.10    0.60
  -7 -16  -2    0.30    0.50
   7  16  -2    1.00    0.50
   7  16  -2    0.70    0.20
  -6  16   3    2.60    0.40
  -6  16   3    1.70    0.50
   6 -16   3    2.20    1.00
  -6  16  -3    2.80    0.50
   6 -16  -3    1.60    1.20
  -5  16   3    2.70    0.40
   5 -16   3    2.60    1.10
  -5  16   3    2.80    0.40
   5 -16  -3    1.00    1.20
  -4  16   3    6.70    0.80
   4 -16   3    4.40    1.20
  -4  16   3    7.70    1.10
   4 -16  -3    8.60    2.10
   4 -16  -3    3.50    1.50
  -3  16   3   24.70    1.90
  -3  16   3   25.50    1.90
   3 -16   3   22.20    2.50
  -3  16   3   24.30    2.00
  -3  16   3   22.80    2.30
  -3  16  -3   22.80    2.10
   3 -16  -3   17.50    3.00
   3 -16  -3   27.90    2.80
  -3  16  -3   24.00    2.00
  -2  16   3  132.69    9.50
  -2  16   3  142.79    9.50
   2 -16   3  120.19   10.70
  -2  16   3  137.19    9.50
  -2  16  -3  139.09    9.60
  -2  16  -3  132.49    9.60
  -1  16   3    6.40    0.80
  -1  16   3    3.30    1.40
  -1  16   3    4.60    0.90
   1 -16   3    4.40    1.40
   1 -16   3    5.30    2.70
   1 -16  -3    6.20    1.50
  -1  16  -3    8.30    1.10
  -1  16  -3    7.90    1.20
   0  16   3   14.50    2.40
   0 -16   3   20.50    3.00
   0  16   3   16.00    1.40
   0 -16   3   14.60    2.30
   0  16   3   16.50    1.60
   0  16  -3   16.70    1.80
   0  16  -3   16.50    1.50
   0  16  -3   18.30    1.80
   0 -16  -3   16.80    2.00
   1  16   3    7.70    3.70
  -1 -16   3    5.30    1.90
   1  16   3    5.90    0.80
   1  16   3    8.10    1.10
   1  16  -3    3.20    1.30
   1  16  -3    6.60    0.90
   2  16   3  138.39   10.30
   2  16   3  145.29   10.10
   2  16   3  155.68   12.40
  -2 -16   3  142.79   10.50
   2  16  -3  140.29   10.20
   3  16   3   29.00    2.20
  -3 -16   3   25.30    2.70
  -3 -16   3   23.10    3.20
   3  16   3   25.90    2.10
   3  16  -3   27.70    3.30
   3  16  -3   28.40    2.10
   4  16   3    8.60    1.00
  -4 -16   3    7.00    1.60
   4  16  -3    7.30    0.90
   4  16  -3    8.50    2.20
  -5 -16   3    1.80    0.70
   5  16   3    3.00    0.70
   5  16   3    3.10    0.60
   5  16  -3    4.10    0.60
  -5 -16  -3    2.00    0.80
   5  16  -3    4.20    1.10
   6  16   3    3.00    0.50
  -6 -16   3    2.50    0.80
   6  16   3    3.30    0.70
   6  16  -3    1.60    0.80
   6  16  -3    3.60    0.50
   5 -16   4    0.40    0.90
  -5  16   4    0.00    0.20
  -5  16  -4    0.30    0.30
   4 -16   4    1.70    1.00
  -4  16   4    3.30    0.90
  -4  16   4    2.50    0.40
  -4  16  -4    1.20    0.40
   3 -16   4   18.40    2.00
  -3  16   4   18.60    1.50
  -3  16   4   18.40    1.50
   3 -16  -4   14.90    2.40
  -3  16  -4   18.40    1.60
  -2  16   4   41.40    3.70
   2 -16   4   37.30    3.60
  -2  16   4   48.20    3.30
   2 -16  -4   42.80    3.70
  -2  16  -4   47.50    3.80
  -1  16   4    0.20    0.30
  -1  16   4    0.30    1.40
   1 -16   4    1.10    1.00
   1 -16   4   -4.40    3.10
  -1  16   4    1.10    0.40
   1 -16  -4    1.70    1.30
  -1  16  -4    0.70    0.70
   0  16   4    4.40    0.90
   0  16   4    4.20    0.60
   0  16   4    4.10    2.00
   0 -16   4    1.00    2.50
   0  16  -4    2.90    0.80
   1  16   4    0.70    0.50
   1  16   4    0.20    0.40
   1  16   4    1.90    2.50
  -1 -16   4   -0.30    2.10
   1  16  -4    0.10    1.00
   2  16   4   40.50    5.40
   2  16   4   47.40    3.40
  -2 -16   4   37.10    4.30
   2  16   4   44.80    3.40
  -2 -16   4   46.40    3.70
   2  16  -4   46.30    3.40
   2  16  -4   43.60    3.70
   3  16   4   20.50    1.70
  -3 -16   4   18.00    2.10
   3  16   4   23.90    1.80
   3  16  -4   20.40    2.70
   3  16  -4   22.60    1.70
   4  16   4    3.00    0.60
   4  16   4    2.20    0.50
  -4 -16   4    1.90    0.70
  -4 -16  -4    0.90    0.70
   4  16  -4    1.40    0.40
  -5 -16   4    0.30    0.60
   5  16   4    0.00    0.40
   5  16  -4    0.30    0.30
  -5 -16  -4   -0.30    0.60
  -3  16   5    2.10    0.40
   3 -16   5    2.10    0.90
  -3  16  -5    3.70    0.60
   2 -16   5   22.10    2.50
  -2  16   5   24.60    1.90
  -2  16   5   27.30    1.90
  -2  16  -5   26.60    2.00
  -1  16   5    0.50    0.30
   1 -16   5   -0.40    1.10
  -1  16   5    0.50    0.30
  -1  16  -5    0.20    0.40
   0  16   5    9.40    0.90
   0  16   5    9.40    0.80
   0  16  -5    9.00    1.00
   1  16   5    0.10    0.40
   1  16   5    1.10    0.30
   1  16  -5    0.80    0.50
   2  16   5   24.90    2.30
  -2 -16   5   34.70    2.90
   2  16  -5   29.20    2.30
   3  16   5    3.70    0.70
  -3 -16   5    4.70    1.20
  -7  17   0   11.20    1.00
  -7  17   0    9.30    0.80
   7 -17   0    6.70    1.50
  -6  17   0    9.00    1.00
  -6  17   0    9.40    0.80
   6 -17   0    7.00    1.60
  -5  17   0   22.50    1.70
   5 -17   0   19.40    2.40
   4 -17   0    3.20    1.40
  -4  17   0    3.20    0.70
  -4  17   0    3.40    0.60
  -3  17   0   17.10    1.60
  -3  17   0   17.60    1.60
   3 -17   0   20.00    3.10
   3 -17   0   16.70    2.40
  -2  17   0   87.99    6.40
   2 -17   0   89.09    6.80
  -2  17   0   85.19    6.30
  -2  17   0   90.49    6.40
   1 -17   0    0.80    1.20
   1 -17   0   -0.30    1.50
  -1  17   0    0.30    0.50
  -1  17   0   -0.10    0.50
  -1  17   0    1.50    1.10
   0 -17   0    0.10    2.30
   0  17   0    0.20    0.50
   0  17   0   -0.70    0.50
   0  17   0    2.10    1.40
   0 -17   0   -1.00    1.20
  -1 -17   0    0.60    1.20
   1  17   0   -0.10    1.40
   1  17   0    0.60    0.70
   1  17   0    0.30    0.50
  -2 -17   0   76.79    7.20
   2  17   0   95.39    6.60
   2  17   0  102.99    6.80
   2  17   0   90.89    7.30
  -2 -17   0   93.59    6.90
  -3 -17   0   16.60    2.50
   3  17   0   21.00    3.30
   3  17   0   22.50    1.80
   3  17   0   18.70    1.70
   4  17   0    4.10    0.80
   4  17   0    3.50    0.60
  -4 -17   0    1.60    1.60
  -4 -17   0    2.20    1.20
   4  17   0    3.20    3.80
   5  17   0   29.80    2.30
   5  17   0   26.50    2.50
   6  17   0   11.50    1.00
   6  17   0   11.60    1.20
   7  17   0   12.20    1.10
   7 -17   1   -0.20    0.90
   7 -17  -1    1.10    0.90
  -7  17  -1    0.80    0.30
   6 -17   1    1.10    1.00
  -6  17   1    1.50    0.40
  -6  17   1    1.50    0.30
  -6  17  -1    1.40    0.40
  -6  17  -1    1.40    0.50
   6 -17  -1    0.30    1.10
  -5  17   1   39.90    2.80
   5 -17   1   35.00    3.30
  -5  17   1   38.30    2.80
  -5  17  -1   41.80    2.90
   5 -17  -1   30.20    3.30
   4 -17   1    4.20    1.30
  -4  17   1    5.70    0.80
  -4  17   1    6.60    0.80
  -4  17  -1    6.50    0.90
   4 -17  -1    6.60    2.70
  -4  17  -1    7.40    1.20
   3 -17   1    4.40    1.50
  -3  17   1    5.10    0.90
  -3  17   1    6.40    0.80
   3 -17  -1    4.60    1.70
   3 -17  -1    3.20    2.00
  -3  17  -1    6.20    0.90
   2 -17   1   17.80    2.90
   2 -17   1   15.10    2.20
  -2  17   1   18.00    1.50
  -2  17   1   16.80    1.50
  -2  17   1   16.50    2.00
   2 -17  -1   17.80    2.30
  -2  17  -1   17.30    1.60
   1 -17   1    4.30    1.50
   1 -17   1    6.60    1.60
  -1  17   1    5.70    1.40
  -1  17   1    5.60    0.80
  -1  17   1    3.50    0.70
   1 -17  -1    1.90    1.70
  -1  17  -1    5.30    1.20
  -1  17  -1    6.00    0.80
   1 -17  -1    4.90    1.40
   0 -17   1   22.10    2.60
   0 -17   1   18.10    2.80
   0  17   1   24.40    1.90
   0  17   1   23.70    2.50
   0  17   1   23.40    2.00
   0  17  -1   24.30    1.90
   0  17  -1   21.90    1.90
   0 -17  -1   24.70    2.40
   0  17  -1   24.60    2.50
   1  17   1    4.70    1.00
   1  17   1    3.20    2.90
   1  17   1    5.50    0.90
  -1 -17   1    9.00    2.50
   1  17  -1    5.20    1.70
  -1 -17  -1    4.50    1.80
  -1 -17  -1    4.80    1.30
   1  17  -1    5.80    0.80
   2  17   1   19.00    2.90
  -2 -17   1   18.00    2.40
   2  17   1   18.80    1.60
  -2 -17   1   18.90    2.90
   2  17   1   20.30    1.70
  -2 -17  -1   20.60    2.10
   2  17  -1   16.70    1.70
   2  17  -1   17.90    1.70
   2  17  -1   19.70    2.70
   3  17   1    7.00    3.10
   3  17   1    5.90    1.00
  -3 -17   1    7.90    1.70
   3  17   1    7.00    1.00
  -3 -17   1    6.00    1.50
   3  17  -1    7.80    2.40
   3  17  -1    8.00    1.10
  -3 -17  -1    4.30    1.40
   3  17  -1    7.60    0.90
  -4 -17   1    9.20    1.70
   4  17   1    6.70    1.10
   4  17   1    8.20    1.00
   4  17  -1    9.20    1.10
   4  17  -1    7.70    0.90
   4  17  -1   11.00    3.20
  -5 -17   1   43.60    4.50
   5  17   1   48.60    3.60
   5  17   1   45.80    3.50
   5  17  -1   50.59    3.60
  -6 -17   1    0.20    0.70
  -6 -17  -1    1.10    0.80
   6  17  -1    1.30    0.30
   7  17   1    1.50    0.50
   7  17  -1    2.00    0.50
   7  17  -1    1.10    0.30
  -7 -17  -1    1.60    0.70
  -6  17   2    5.90    0.60
   6 -17   2    3.90    1.80
  -6  17   2    5.60    0.60
  -6  17  -2    4.50    0.70
   6 -17  -2    3.20    1.40
  -5  17   2    2.60    0.40
   5 -17   2    3.40    1.10
  -5  17   2    3.30    0.60
  -5  17  -2    1.80    0.50
  -5  17  -2    1.60    0.50
   5 -17  -2    2.00    1.10
  -4  17   2    5.70    0.80
  -4  17   2    6.30    0.80
   4 -17   2    6.70    1.50
  -4  17  -2    5.70    0.90
  -4  17  -2    5.70    1.30
   4 -17  -2    8.40    2.30
   4 -17  -2    5.10    1.50
   3 -17   2    6.70    1.60
  -3  17   2    6.40    0.80
  -3  17   2    5.60    0.90
   3 -17  -2    3.60    1.70
  -3  17  -2    6.60    1.10
  -3  17  -2    8.40    1.00
   3 -17  -2    7.80    2.10
   2 -17   2   34.80    4.40
   2 -17   2   32.50    3.40
  -2  17   2   35.90    2.80
  -2  17   2   38.90    2.80
  -2  17  -2   38.10    3.00
   2 -17  -2   37.30    3.40
  -2  17  -2   37.80    2.80
   1 -17   2    4.90    2.00
  -1  17   2    5.50    0.80
   1 -17   2    4.20    1.40
  -1  17   2    6.20    0.80
  -1  17   2    8.10    1.60
   1 -17  -2    6.40    1.50
  -1  17  -2    6.20    0.90
  -1  17  -2    4.70    1.00
   0 -17   2    0.70    1.80
   0 -17   2    0.80    1.40
   0  17   2    0.90    0.40
   0  17   2    1.40    0.60
   0  17   2    0.50    0.70
   0  17   2   -0.50    1.30
   0  17  -2    1.50    0.50
   0  17  -2   -0.80    1.00
   0 -17  -2   -0.50    1.00
   1  17   2    5.70    0.80
   1  17   2    8.00    2.10
   1  17   2    6.30    0.90
  -1 -17   2    6.50    1.90
   1  17   2    5.20    0.90
   1  17  -2    5.90    0.80
  -1 -17  -2    4.20    1.40
   1  17  -2    6.30    1.50
  -1 -17  -2    3.10    1.30
   2  17   2   40.30    3.30
  -2 -17   2   39.10    4.00
   2  17   2   48.80    3.30
   2  17   2   44.00    3.20
   2  17   2   38.90    4.50
  -2 -17   2   41.60    3.90
   2  17  -2   44.10    3.20
   2  17  -2   38.20    3.90
   3  17   2    7.00    1.00
   3  17   2    7.10    3.70
  -3 -17   2    6.40    1.80
  -3 -17   2    5.00    1.40
   3  17  -2    7.60    1.10
   3  17  -2    7.30    0.90
   3  17  -2    4.00    2.10
   4  17   2    7.40    0.90
  -4 -17   2    6.50    1.40
   4  17  -2    7.30    0.90
   4  17  -2    8.00    1.10
   4  17  -2   12.90    2.90
  -5 -17   2    2.40    0.90
   5  17  -2    2.30    0.60
  -5 -17  -2    1.50    0.80
  -6 -17   2    6.90    1.20
   6  17   2    5.50    0.90
   6  17  -2    7.00    1.00
   6  17  -2    7.80    0.70
   6 -17   3    0.80    0.90
  -6  17  -3    0.60    0.40
  -5  17   3   15.10    1.20
   5 -17   3   16.10    1.90
  -5  17   3   16.30    1.20
   5 -17  -3   12.50    2.30
  -5  17  -3   15.30    1.30
  -4  17   3    8.70    0.90
   4 -17   3    8.10    1.50
  -4  17   3    8.50    0.90
  -4  17  -3    7.50    0.90
  -3  17   3    5.30    0.70
   3 -17   3    4.10    1.10
  -3  17   3    6.10    1.00
  -3  17  -3    5.70    1.40
   3 -17  -3    6.10    1.70
  -3  17  -3    5.00    0.80
   2 -17   3   17.00    2.10
  -2  17   3   20.00    1.60
  -2  17   3   19.10    1.70
  -2  17   3   20.40    2.30
  -2  17   3   18.20    1.60
   2 -17  -3   19.70    2.40
  -2  17  -3   20.90    1.70
  -2  17  -3   18.80    1.90
  -1  17   3    1.50    1.40
   1 -17   3   -1.90    2.60
  -1  17   3    2.70    1.20
   1 -17   3    0.40    1.00
  -1  17   3   -0.10    0.50
  -1  17   3   -0.40    0.40
   1 -17  -3   -0.50    1.30
  -1  17  -3    0.10    0.90
  -1  17  -3    0.80    0.60
   0  17   3    4.30    1.00
   0 -17   3    1.30    1.40
   0 -17   3    1.50    2.10
   0  17   3    2.30    0.50
   0  17   3    1.70    1.50
   0  17  -3    1.90    1.00
   0  17  -3    2.70    0.60
   0 -17  -3    0.30    1.20
   1  17   3   -0.20    0.40
   1  17   3    0.90    1.90
  -1 -17   3    1.00    2.00
   1  17   3    0.30    0.60
   1  17  -3   -0.30    1.20
   1  17  -3    0.50    0.50
   2  17   3   22.10    1.80
  -2 -17   3   20.00    2.60
   2  17   3   12.60    3.20
  -2 -17   3   15.90    3.00
   2  17   3   21.00    1.60
   2  17  -3   21.30    1.70
   2  17  -3   18.50    2.40
   3  17   3    6.50    0.90
  -3 -17   3    3.00    2.00
  -3 -17   3    5.90    1.80
   3  17   3    6.90    0.80
   3  17  -3    7.80    1.80
   3  17  -3    6.70    0.80
   4  17   3    9.90    1.10
   4  17   3   10.30    0.90
  -4 -17   3    9.00    1.40
   4  17  -3   10.50    1.00
   5  17   3   20.20    1.60
  -5 -17   3   15.70    1.80
   5  17   3   19.20    1.40
   5  17  -3   17.50    1.40
   6  17   3    0.40    0.40
  -6 -17   3    0.40    0.50
   6  17  -3    0.20    0.20
  -6 -17  -3    0.00    0.40
   4 -17   4    0.50    1.40
  -4  17   4    0.90    0.30
  -4  17  -4    1.00    0.40
  -3  17   4    9.60    0.90
  -3  17   4   10.20    1.00
   3 -17   4    8.30    1.40
  -3  17  -4    9.50    1.00
  -2  17   4    7.20    0.80
  -2  17   4    7.10    0.80
   2 -17   4    5.70    1.40
  -2  17  -4    7.10    0.90
  -1  17   4    4.20    0.60
  -1  17   4    2.10    1.50
   1 -17   4    2.00    5.20
  -1  17   4    4.00    0.60
   1 -17   4    2.80    1.10
  -1  17  -4    2.70    0.70
   0  17   4    1.10    0.50
   0  17   4    2.80    1.70
   0 -17   4    0.30    1.40
   0  17   4    0.90    0.40
   0 -17   4   -0.60    2.30
   0  17  -4    3.00    0.70
   0  17  -4    2.70    0.60
   1  17   4    8.50    2.60
   1  17   4    4.50    0.80
   1  17   4    3.20    0.50
  -1 -17   4    2.70    1.90
   1  17  -4    1.40    0.70
   1  17  -4    2.80    0.60
   2  17   4    9.10    1.00
   2  17   4    7.30    0.80
  -2 -17   4    7.30    2.50
  -2 -17   4    8.30    1.70
   2  17  -4    8.50    0.90
  -3 -17   4    9.60    1.50
   3  17   4   10.90    1.10
   3  17   4   10.10    0.90
   3  17  -4   11.90    1.00
   4  17   4    0.50    0.60
   4  17   4    1.70    0.80
  -4 -17   4    1.40    0.70
   4  17  -4    0.90    0.30
  -2  17   5    5.70    0.60
  -2  17   5    5.40    0.60
  -1  17   5    1.30    0.30
   1 -17   5    1.70    1.20
  -1  17   5    1.00    0.30
  -1  17  -5    1.80    0.50
   0  17   5    1.00    0.30
   0  17   5    1.40    0.30
   0  17  -5    1.10    0.50
   1  17   5    1.60    0.60
   1  17   5    0.60    0.20
   2  17   5    6.20    0.60
  -6  18   0    1.50    0.30
   6 -18   0    1.80    1.10
  -5  18   0    0.40    0.40
   5 -18   0    0.20    0.90
   4 -18   0    7.10    1.70
  -4  18   0    7.50    0.90
   3 -18   0    0.20    1.20
  -3  18   0   -0.30    0.40
  -3  18   0    0.30    0.50
   3 -18   0    1.90    2.30
   2 -18   0    2.90    1.50
  -2  18   0    5.30    0.90
  -2  18   0    3.40    1.00
   2 -18   0    3.70    1.70
  -2  18   0    5.50    0.80
   1 -18   0   98.69    7.30
  -1  18   0   92.99    6.90
  -1  18   0   96.59    6.80
   0  18   0   74.29    5.80
   0  18   0   75.59    5.40
   0 -18   0   71.69    5.80
   0  18   0   76.19    5.40
   1  18   0   98.19    7.00
   2  18   0    6.10    0.90
  -2 -18   0    5.20    1.90
  -2 -18   0    7.00    1.60
   2  18   0    4.70    1.00
   2  18   0    7.40    2.20
   3  18   0    1.20    0.60
   3  18   0    0.60    0.40
  -3 -18   0    1.30    1.30
   3  18   0   -0.20    2.80
   4  18   0   10.30    1.10
   4  18   0   10.30    3.70
   4  18   0   10.10    1.10
   5  18   0    0.30    0.30
   5  18   0    0.20    0.40
  -5 -18   0    0.10    0.80
   6  18   0    2.70    0.40
  -6  18   1    0.70    0.30
   6 -18   1    0.90    1.40
  -6  18  -1    0.60    0.30
   6 -18  -1    1.10    1.10
  -6  18  -1    0.80    0.70
   5 -18   1    6.60    1.50
  -5  18   1   10.10    0.90
  -5  18   1    9.40    0.90
  -5  18  -1    9.20    1.10
  -5  18  -1    9.40    0.90
  -4  18   1   13.00    1.10
   4 -18   1    8.40    1.70
   4 -18  -1    8.80    1.80
   4 -18  -1    9.10    2.80
  -4  18  -1   12.90    1.10
   3 -18   1    1.30    3.00
  -3  18   1    0.40    0.40
  -3  18   1    1.30    0.50
   3 -18   1    0.70    1.10
  -3  18  -1    1.60    0.50
   3 -18  -1    2.00    1.90
   3 -18  -1   -0.40    1.20
  -2  18   1   17.70    2.10
  -2  18   1   18.50    1.60
   2 -18   1   19.10    3.10
  -2  18   1   18.80    1.60
   2 -18  -1   18.60    2.50
  -2  18  -1   18.90    1.60
  -1  18   1    7.80    1.70
  -1  18   1    8.80    1.00
  -1  18   1    8.80    0.90
   1 -18   1    9.40    2.10
   1 -18  -1    6.50    1.50
  -1  18  -1    8.70    1.00
  -1  18  -1    5.30    1.30
   0  18   1    6.90    0.90
   0 -18   1    7.70    1.80
   0  18   1    6.80    0.80
   0  18   1    3.80    1.50
   0 -18   1    2.50    1.90
   0 -18  -1    6.00    1.40
   0  18  -1    6.10    0.90
   0  18  -1    4.80    1.60
   0  18  -1    6.20    0.90
   1  18   1    9.20    1.10
  -1 -18   1    5.90    1.70
   1  18   1   10.40    1.00
   1  18   1    7.10    1.80
   1  18   1   10.10    1.20
   1  18  -1   10.10    1.00
   1  18  -1    7.00    1.70
   2  18   1   23.30    1.80
  -2 -18   1   15.20    2.90
   2  18   1   16.60    3.00
  -2 -18   1   22.10    2.60
   2  18  -1   23.20    1.80
   2  18  -1   19.50    3.00
   3  18   1   -3.70    3.30
  -3 -18   1    1.60    1.30
   3  18   1    1.10    0.50
   3  18   1    1.10    0.50
   3  18  -1    2.50    2.60
  -3 -18  -1    1.20    1.20
   3  18  -1    2.40    0.50
   3  18  -1    2.30    0.70
   4  18   1   14.70    1.40
   4  18   1   13.50    1.40
   4  18  -1    9.70    3.40
   4  18  -1   16.80    1.40
   4  18  -1   15.20    1.30
   5  18   1   13.10    1.30
   5  18  -1   14.60    1.30
   5  18  -1   12.40    1.10
   6  18   1    1.70    0.70
  -6 -18   1    0.60    0.70
   6  18  -1    0.60    0.30
   6  18  -1    0.70    0.50
  -6 -18  -1   -0.40    0.60
   6 -18   2    2.30    1.00
  -6  18   2    1.20    0.30
  -6  18  -2    1.40    0.40
   6 -18  -2    1.60    1.00
   5 -18   2    0.00    0.90
  -5  18   2   -0.20    0.30
  -5  18   2    0.40    0.30
  -5  18  -2    0.10    0.50
  -5  18  -2    0.50    0.40
   5 -18  -2   -0.40    1.10
  -4  18   2    1.40    0.40
  -4  18   2    1.40    0.40
   4 -18   2    1.10    0.90
   4 -18  -2    0.80    1.30
  -4  18  -2    0.50    0.60
   4 -18  -2    0.50    4.80
  -4  18  -2    0.90    0.40
  -3  18   2    4.20    0.70
  -3  18   2    2.80    0.60
   3 -18   2    2.60    1.00
   3 -18  -2    3.00    1.60
   3 -18  -2    6.50    1.90
  -3  18  -2    4.20    1.00
  -3  18  -2    4.10    0.60
  -2  18   2    3.00    0.50
  -2  18   2    2.90    1.50
   2 -18   2    2.90    1.20
  -2  18   2    3.10    0.60
   2 -18   2   -0.10    2.80
   2 -18  -2    0.50    1.40
  -2  18  -2    3.20    0.60
  -1  18   2   50.39    3.80
  -1  18   2   51.39    3.80
   1 -18   2   60.29    6.20
  -1  18  -2   51.69    3.80
   0  18   2   10.20    1.20
   0  18   2    9.80    1.00
   0 -18   2   12.00    3.30
   0 -18   2    7.20    2.10
   0 -18  -2    6.90    2.00
   0  18  -2   10.60    1.10
   1  18   2   52.29    4.00
   1  18   2   54.79    3.90
   1  18   2   54.49    4.10
   1  18   2   48.20    5.80
   1  18  -2   57.59    4.00
   2  18   2    0.50    2.50
   2  18   2    4.10    0.70
   2  18   2    4.30    0.90
  -2 -18   2    1.70    1.60
   2  18   2    2.80    0.70
  -2 -18   2    3.70    1.70
   2  18  -2    2.70    0.50
  -2 -18  -2    1.90    1.20
   2  18  -2    3.70    1.80
   3  18   2    3.20    0.50
  -3 -18   2    2.30    1.40
   3  18   2    4.00    3.30
   3  18   2    4.20    0.80
   3  18  -2    3.00    1.80
   3  18  -2    5.00    0.70
   4  18   2    1.50    0.50
  -4 -18   2    1.60    1.00
  -4 -18  -2    0.10    0.80
   4  18  -2   -1.90    2.60
   4  18  -2    1.50    0.40
  -5 -18   2   -0.40    0.70
   5  18   2    0.30    0.40
   5  18  -2    0.60    1.20
  -5 -18  -2   -0.20    0.60
   5  18  -2    0.30    0.30
   6  18   2    2.60    0.60
   6  18   2    2.60    0.40
   6  18  -2    3.20    0.50
  -5  18   3    9.50    0.80
   5 -18   3    8.20    1.40
  -5  18  -3    8.70    0.90
  -4  18   3    3.20    0.50
  -4  18   3    3.70    0.50
   4 -18   3    1.80    0.90
  -4  18  -3    2.50    0.50
  -3  18   3    1.70    0.40
  -3  18   3    1.70    0.40
   3 -18   3    1.20    0.90
  -3  18  -3    1.00    0.60
  -3  18  -3    1.00    0.50
   3 -18  -3    1.30    1.60
  -2  18   3   21.10    1.70
  -2  18   3   21.10    1.70
  -2  18   3   24.10    2.00
   2 -18   3   13.60    3.80
  -2  18   3   18.90    2.30
   2 -18   3   16.80    2.20
  -2  18  -3   23.60    1.90
  -2  18  -3   23.70    1.80
   2 -18  -3   21.80    2.50
  -1  18   3    7.40    0.90
   1 -18   3    2.70    2.90
  -1  18   3    6.80    1.70
  -1  18   3    6.90    0.80
   1 -18   3    4.20    1.30
  -1  18  -3    6.30    0.90
   1 -18  -3    3.60    1.40
   0 -18   3    0.10    1.40
   0  18   3    0.00    0.40
   0  18   3   -0.60    1.60
   0 -18   3   -0.40    1.90
   0 -18  -3   -0.80    1.30
   0  18  -3   -0.30    0.50
   1  18   3    5.00    2.20
   1  18   3    5.20    0.80
   1  18   3    7.40    0.90
  -1 -18   3    6.00    2.20
   1  18  -3    4.70    1.30
   1  18  -3    5.90    0.90
   2  18   3   16.80    3.40
   2  18   3   24.10    1.90
  -2 -18   3   20.80    3.00
   2  18   3   23.40    1.80
  -2 -18   3   21.60    3.50
   2  18  -3   19.90    2.60
   2  18  -3   23.60    1.90
   3  18   3    2.20    0.60
  -3 -18   3    2.10    1.00
   3  18   3    2.70    0.40
  -3 -18  -3    0.70    0.80
   3  18  -3    2.10    0.40
   3  18  -3    1.30    1.60
  -4 -18   3    3.80    1.00
   4  18   3    3.40    0.70
   4  18   3    3.50    0.50
   4  18  -3    3.50    0.50
   5  18   3   11.40    1.00
   5  18   3   10.00    0.90
   5  18  -3   10.70    0.90
   4 -18   4    1.20    0.80
  -4  18   4    1.00    0.20
  -4  18  -4    0.70    0.40
  -3  18   4    2.60    0.40
   3 -18   4    1.70    1.00
  -3  18  -4    2.10    0.50
  -2  18   4   -0.10    0.40
   2 -18   4    0.60    0.90
  -2  18   4    0.40    0.20
  -2  18  -4    0.20    0.50
   1 -18   4    7.60    1.80
  -1  18   4   13.50    1.00
  -1  18   4   10.70    1.00
  -1  18  -4   11.50    1.20
   0  18   4    7.60    0.70
   0  18   4    6.50    0.70
   0  18  -4    8.40    1.10
   0  18  -4    6.30    0.90
   1  18   4   12.90    1.00
   1  18  -4   10.30    1.10
   2  18   4    0.10    0.30
   2  18   4    0.20    0.50
   2  18  -4    0.70    0.40
   3  18   4    2.50    0.40
  -3 -18   4    2.00    1.00
  -4 -18   4    1.90    0.70
   4  18   4    0.70    0.40
   4  18   4    0.70    0.40
   4  18  -4    1.40    0.40
  -1  18   5    0.70    0.30
  -1  18   5    0.70    0.30
  -1  18  -5    0.10    0.50
   0  18   5    1.60    0.30
   0  18   5    1.50    0.40
   0  18  -5    1.20    0.80
   1  18   5    0.10    0.20
   1  18   5    0.10    0.40
   6 -19   0    0.80    0.90
  -6  19   0    0.70    0.20
   5 -19   0    1.00    0.90
  -5  19   0    0.80    0.30
  -4  19   0   10.90    1.20
   4 -19   0    8.70    1.70
   3 -19   0   43.50    4.50
  -3  19   0   47.40    3.40
  -2  19   0   37.80    2.80
   2 -19   0   36.90    3.70
  -2  19   0   37.30    2.80
  -1  19   0    1.20    0.50
   1 -19   0    0.80    1.70
  -1  19   0    0.00    0.50
   0  19   0   -0.60    1.50
   0  19   0    0.80    0.40
   0  19   0    0.10    0.40
   0 -19   0   -0.60    1.40
   1  19   0    0.50    0.40
   1  19   0   -0.30    0.40
  -2 -19   0   36.40    3.60
   2  19   0   43.90    3.10
   2  19   0   42.20    3.20
   2  19   0   40.60    4.20
   3  19   0   52.09    3.90
   3  19   0   55.29    3.90
   3  19   0   48.10    5.20
   4  19   0   13.10    1.30
   4  19   0   14.30    1.20
   5  19   0    1.10    0.40
   5  19   0    1.50    0.50
   6  19   0    1.00    0.40
   6  19   0    1.60    0.50
  -6  19   1    0.60    0.20
   6 -19   1   -0.20    0.80
  -6  19  -1    0.60    0.30
   6 -19  -1    1.20    0.90
  -5  19   1    1.20    0.30
  -5  19   1    1.00    0.40
   5 -19   1    1.30    1.00
   5 -19  -1   -0.20    1.10
  -5  19  -1    1.50    0.40
  -4  19   1   15.80    1.40
  -4  19   1   17.00    1.40
  -4  19  -1   17.50    1.40
  -3  19   1    1.00    0.40
   3 -19   1    1.30    3.00
   3 -19   1   -0.80    1.00
  -3  19   1    0.10    0.40
   3 -19  -1    0.60    1.90
   3 -19  -1    1.10    1.30
  -3  19  -1    0.70    0.40
  -2  19   1   18.40    1.60
  -2  19   1   17.20    2.20
  -2  19   1   21.00    1.70
   2 -19   1   22.00    3.20
   2 -19  -1   17.60    2.60
  -2  19  -1   21.10    1.70
   1 -19   1    5.40    1.90
  -1  19   1    3.60    0.60
  -1  19   1    2.90    0.50
   1 -19   1    3.70    1.60
  -1  19   1    4.70    1.50
  -1  19  -1    3.60    1.20
  -1  19  -1    4.70    0.70
   1 -19  -1    5.00    1.60
   0  19   1    0.70    0.50
   0  19   1    0.40    0.30
   0  19  -1    0.70    0.50
   1  19   1    8.20    2.30
   1  19   1    5.10    0.90
  -1 -19   1    3.50    1.80
   1  19   1    3.70    0.70
  -1 -19  -1    1.80    1.60
   1  19  -1    5.90    0.80
   1  19  -1    6.40    0.80
   1  19  -1    0.60    1.60
  -2 -19   1   17.70    2.70
   2  19   1   21.80    1.80
   2  19   1   22.10    1.90
   2  19   1   25.00    3.50
   2  19   1   22.00    1.80
   2  19  -1   24.50    1.80
   2  19  -1   23.90    3.10
   3  19   1   -2.70    3.10
   3  19   1    0.30    0.50
   3  19   1    0.40    0.90
  -3 -19   1    0.80    1.90
   3  19  -1    0.80    0.70
  -3 -19  -1    0.90    1.20
   3  19  -1    0.00    0.40
   3  19  -1    0.40    2.30
   4  19   1   19.20    1.60
   4  19   1   20.50    1.70
   4  19  -1   19.70    1.70
   4  19  -1   20.00    1.60
   5  19   1    2.70    0.60
   5  19  -1    3.90    1.00
   5  19  -1    3.70    0.50
  -5 -19  -1    1.50    0.80
   6  19   1    1.00    0.40
   6  19  -1    0.70    0.50
   6  19  -1    0.60    0.30
  -5  19   2    3.60    0.50
   5 -19   2    2.00    1.00
  -5  19   2    3.40    0.50
  -5  19  -2    3.00    0.50
   5 -19  -2    1.40    1.30
  -4  19   2   13.00    1.00
   4 -19   2    9.90    1.60
  -4  19   2   12.80    1.00
  -4  19  -2   10.60    1.10
   3 -19   2    7.80    1.60
  -3  19   2   10.00    1.00
  -3  19   2   10.30    1.00
   3 -19  -2   13.40    2.20
  -3  19  -2   12.60    1.10
   2 -19   2   16.30    3.40
  -2  19   2   24.70    1.90
   2 -19   2   20.80    2.40
  -2  19   2   25.10    1.80
  -2  19   2   22.90    2.50
  -2  19  -2   23.40    1.90
   2 -19  -2   20.10    2.60
   1 -19   2    7.80    2.40
   1 -19   2    6.10    1.50
  -1  19   2    7.20    0.80
  -1  19   2    8.30    1.00
  -1  19  -2    6.90    0.90
   1 -19  -2    9.80    1.80
   0 -19   2    1.80    1.80
   0  19   2    4.80    0.70
   0  19   2    3.20    1.60
   0  19   2    5.20    0.70
   0  19  -2    3.30    1.20
   0 -19  -2    4.60    1.40
   0  19  -2    3.80    0.70
   1  19   2    7.60    0.80
  -1 -19   2    4.00    1.80
   1  19   2    8.00    1.20
   1  19   2    4.60    1.90
   1  19   2    9.00    1.20
   1  19  -2    9.20    0.90
   1  19  -2    6.30    1.70
   2  19   2   30.00    2.20
  -2 -19   2   29.60    3.30
   2  19   2   26.50    2.10
   2  19   2   27.40    3.70
   2  19  -2   21.80    3.00
   2  19  -2   28.90    2.20
   3  19   2   12.00    1.20
  -3 -19   2    9.30    1.70
   3  19   2   13.40    1.20
   3  19  -2   18.60    2.70
   3  19  -2   11.00    1.20
   4  19   2   14.50    1.20
   4  19   2   16.20    1.40
  -4 -19   2   12.30    1.70
   4  19  -2   16.40    1.20
   5  19   2    5.20    0.60
   5  19   2    5.00    0.70
   5  19  -2    5.20    0.60
  -4  19   3   10.40    0.90
  -4  19   3    9.70    0.90
  -4  19  -3    9.80    1.10
   3 -19   3    1.30    0.80
  -3  19   3    1.20    0.40
  -3  19  -3    2.50    0.60
  -3  19  -3    1.80    0.50
  -2  19   3   11.80    1.00
   2 -19   3    9.60    1.60
  -2  19   3   12.60    1.10
  -2  19  -3   11.10    1.10
   1 -19   3    4.60    2.90
  -1  19   3    3.10    1.50
  -1  19   3    2.60    0.50
   1 -19   3    1.90    1.20
  -1  19   3    2.60    0.50
  -1  19  -3    2.10    0.50
   1 -19  -3    1.80    1.50
   0  19   3    0.30    0.40
   0  19   3   -1.00    1.70
   0  19   3   -0.40    0.40
   0 -19   3    4.70    2.20
   0  19  -3    0.30    0.50
  -1 -19   3    2.60    1.80
   1  19   3    1.90    0.40
   1  19   3   -1.20    2.10
   1  19  -3    2.20    0.50
   2  19   3   12.10    1.10
   2  19   3   13.60    1.30
   2  19  -3   14.60    1.20
   3  19   3    2.00    0.60
   3  19   3    2.60    0.40
  -3 -19   3    1.70    1.00
   3  19  -3    1.60    0.40
   4  19   3   11.60    1.00
   4  19   3   10.30    0.90
  -4 -19   3    8.20    1.40
   4  19  -3    9.50    0.90
   3 -19   4    1.50    0.80
  -3  19  -4    2.10    0.50
   2 -19   4   10.10    1.60
  -2  19   4   13.60    1.10
  -2  19  -4   14.30    1.20
  -1  19   4   10.50    0.90
  -1  19   4    9.30    0.80
   0  19   4    0.30    0.20
   0  19   4    0.30    0.30
   0  19  -4    0.70    0.50
   1  19   4   10.00    0.90
   1  19   4   12.40    1.00
   1  19  -4   11.70    1.00
   2  19   4   14.30    1.20
   2  19  -4   16.40    1.20
   3  19   4    3.50    0.70
   3  19   4    3.40    0.60
   3  19  -4    3.00    0.60
  -5  20   0    0.00    0.30
   5 -20   0    0.70    0.90
  -4  20   0    9.70    0.90
   3 -20   0    0.10    1.30
   3 -20   0    1.00    3.80
  -2  20   0    5.20    0.90
   2 -20   0    9.70    2.10
   2 -20   0    4.70    1.40
   1 -20   0    5.10    1.80
  -1  20   0   12.60    1.90
  -1  20   0    9.70    1.00
  -1  20   0   10.40    1.00
   0 -20   0    1.30    1.50
   0  20   0    1.90    0.50
   0  20   0    3.00    0.50
   0  20   0    0.40    1.50
   1  20   0   11.90    2.10
   1  20   0    9.70    1.00
   1  20   0    9.20    1.00
  -1 -20   0   12.10    2.00
   2  20   0    8.10    2.30
   2  20   0    8.30    1.00
   2  20   0    9.00    0.90
   3  20   0    0.20    0.40
   3  20   0    1.00    0.70
   3  20   0   -1.90    2.60
   4  20   0   12.30    1.10
   4  20   0   12.70    1.20
   5  20   0    0.10    0.30
   5  20   0    0.60    0.50
  -5  20   1    4.90    0.50
   5 -20   1    2.90    1.00
  -5  20  -1    5.40    0.60
   5 -20  -1    3.20    1.20
  -4  20   1    4.00    0.70
  -4  20   1    4.30    0.50
   4 -20   1    2.50    1.00
   4 -20  -1    2.00    1.40
  -4  20  -1    4.30    0.60
  -3  20   1   23.30    1.90
  -3  20   1   24.70    1.80
  -3  20  -1   23.10    1.90
   2 -20   1    4.70    2.20
   2 -20   1    1.40    1.20
  -2  20   1    3.40    0.60
   2 -20  -1    5.00    1.80
  -2  20  -1    3.40    0.60
   1 -20   1    6.10    2.00
  -1  20   1    6.90    0.80
  -1  20   1    5.50    1.60
  -1  20   1    6.60    0.90
   1 -20  -1    9.30    1.80
  -1  20  -1    6.80    0.90
   0  20   1    0.50    1.50
   0  20   1    1.30    0.50
   0  20   1    1.00    0.40
   0 -20   1   -0.40    1.60
   0 -20  -1    0.60    1.40
   0  20  -1    1.00    0.50
   0  20  -1   -0.10    1.20
   1  20   1    2.70    1.80
   1  20   1    6.40    0.70
   1  20   1    5.20    0.80
  -1 -20   1    1.60    1.70
   1  20  -1    3.30    1.70
  -1 -20  -1    2.90    1.70
   1  20  -1    5.60    0.70
   2  20   1    4.20    0.60
   2  20   1    3.30    0.70
  -2 -20   1    0.00    1.90
   2  20   1    0.10    2.20
   2  20   1    3.80    0.70
   2  20  -1    2.00    0.60
   2  20  -1    1.90    2.00
   2  20  -1    3.20    0.50
   3  20   1   28.10    2.20
   3  20   1   27.60    2.10
   3  20   1   28.40    2.10
   3  20  -1   29.40    2.10
   3  20  -1   22.40    3.80
   4  20   1    5.80    0.90
   4  20   1    3.90    0.60
   4  20   1    5.10    0.60
   4  20  -1    4.50    0.60
   5  20   1    7.50    0.90
   5  20   1    5.90    0.60
   5  20  -1    6.30    0.70
  -5  20   2    1.40    0.30
  -5  20  -2    1.70    0.40
   4 -20   2    2.90    1.50
  -4  20   2    5.40    0.60
  -4  20   2    6.60    0.70
  -4  20  -2    5.90    0.70
  -3  20   2    4.40    0.60
   3 -20   2    2.40    1.00
  -3  20   2    4.20    0.60
  -3  20  -2    4.10    0.60
  -2  20   2    3.60    0.50
  -2  20   2    4.60    0.60
   2 -20  -2    2.40    1.70
  -2  20  -2    4.20    0.60
  -1  20   2    3.60    1.60
  -1  20   2    1.80    0.70
  -1  20   2    0.30    0.40
   1 -20   2    0.30    2.40
   1 -20   2    0.40    1.50
   1 -20  -2    0.20    1.40
  -1  20  -2    0.80    0.70
   0 -20   2    1.90    2.00
   0  20   2    3.00    0.60
   0  20   2    2.00    1.80
   0  20   2    4.50    0.70
   0 -20  -2    0.60    1.60
   0  20  -2    2.50    0.80
  -1 -20   2    3.70    1.80
   1  20   2   -0.70    1.70
   1  20   2    1.40    0.50
   1  20  -2    0.40    1.40
   2  20   2    3.90    0.60
   2  20   2    3.00    0.70
   2  20  -2    4.50    1.90
   3  20   2    5.40    0.80
  -3 -20   2    3.80    1.20
   3  20   2    5.30    0.60
   3  20  -2    6.10    0.80
   3  20  -2    5.20    0.60
   4  20   2    7.90    0.90
   4  20   2    6.10    0.60
   4  20  -2    7.90    0.70
   4 -20   3   -0.10    0.80
  -3  20   3    6.60    0.80
  -3  20   3    6.50    0.60
  -3  20  -3    5.70    0.90
  -2  20   3    0.90    0.30
  -2  20   3    1.40    0.60
   2 -20   3    0.90    1.10
  -2  20  -3    1.00    0.40
  -1  20   3    1.80    0.30
  -1  20  -3    1.40    0.40
   0  20   3    9.60    0.90
   0  20   3    8.10    0.80
   0  20  -3   10.10    0.90
   1  20  -3    1.60    0.40
   2  20   3    0.80    0.30
   2  20   3    0.90    0.90
   2  20  -3    0.80    0.30
   3  20   3    7.00    0.60
   3  20   3    6.40    0.90
   3  20  -3    6.10    0.70
   4  20   3    0.70    0.50
  -4 -20   3    1.40    0.90
   4  20  -3    0.70    0.30
  -1  20   4    6.20    0.60
  -1  20   4    5.20    0.90
   0  20   4    3.50    0.50
   0  20   4    1.80    0.60
   1  20   4    6.90    0.60
   1  20   4    5.40    0.60
   1  20  -4    5.30    0.70
   2  20   4    6.30    0.70
   2  20  -4    4.90    0.70
  -4  21   0    0.10    0.20
   4 -21   0    0.10    1.10
  -3  21   0    0.10    0.30
  -2  21   0   -0.10    0.30
  -2  21   0    1.30    0.40
   1 -21   0   -0.80    1.60
  -1  21   0   -0.10    0.60
  -1  21   0    1.10    0.40
   0  21   0   -0.30    1.50
   0  21   0    0.00    0.40
   0 -21   0   -0.60    1.60
   1  21   0    0.30    1.70
  -1 -21   0    0.60    1.80
   1  21   0    0.10    0.40
   1  21   0   -0.20    0.30
   2  21   0    0.90    0.30
   2  21   0    1.40    2.30
   2  21   0    1.00    0.40
   3  21   0    0.20    0.30
   3  21   0    0.10    0.30
   4  21   0    0.30    0.30
   4  21   0    0.20    0.30
   4 -21   1    2.90    1.00
  -4  21   1    4.10    0.50
  -4  21  -1    4.70    0.50
  -3  21   1    4.70    0.60
   3 -21   1    2.30    1.30
  -3  21   1    5.10    0.60
  -3  21  -1    5.20    0.60
  -2  21   1    3.70    0.60
  -2  21   1    3.90    0.60
  -2  21  -1    3.70    0.60
  -1  21   1    2.10    0.40
   1 -21   1    2.50    2.20
  -1  21   1    2.60    0.40
   1 -21  -1    1.10    1.50
  -1  21  -1    1.50    0.50
   0  21   1   43.90    2.90
   0  21   1   38.00    2.90
   0 -21   1   37.40    3.90
   0  21   1   37.60    3.60
   0  21  -1   39.00    3.00
   0 -21  -1   37.20    3.70
  -1 -21   1    3.80    1.80
   1  21   1    1.50    0.30
   1  21   1    3.00    0.50
   1  21   1   -0.10    1.90
   1  21  -1    2.40    0.50
   1  21  -1    1.80    1.50
   1  21  -1    2.40    0.40
   2  21   1    4.40    0.60
   2  21   1    4.60    0.70
   2  21  -1    3.90    0.60
   2  21  -1    4.00    0.60
   3  21   1    5.20    0.80
   3  21   1    5.30    1.20
   3  21   1    6.00    0.60
   3  21  -1    7.40    0.70
   3  21  -1    6.80    0.70
   4  21   1    6.10    0.90
   4  21   1    5.70    0.60
   4  21  -1    5.50    0.60
   4  21  -1    4.90    0.60
   4 -21   2    0.50    0.80
  -4  21   2    0.80    0.30
  -4  21   2    1.10    0.30
  -4  21  -2    0.80    0.30
  -3  21   2    2.50    0.40
   3 -21   2    1.90    1.00
  -3  21  -2    2.10    0.40
  -2  21   2    2.00    0.40
  -2  21   2    1.60    0.30
   2 -21   2    2.20    1.30
  -2  21  -2    2.50    0.40
  -1  21   2   -0.10    0.30
  -1  21   2    0.00    0.30
  -1  21  -2    0.40    0.30
   0  21   2    3.40    0.50
   0  21   2    4.10    0.70
   0  21  -2    4.40    0.60
   1  21   2   -0.10    0.20
   1  21   2    0.40    0.50
   1  21  -2    0.20    0.30
   2  21   2    2.60    0.40
   2  21  -2    0.70    0.30
   3  21   2    3.60    0.40
   3  21   2    2.70    1.10
   3  21  -2    3.80    0.50
   4  21   2    0.90    0.20
   4  21   2    2.10    0.80
   4  21  -2    1.40    0.30
  -2  21   3    0.50    0.20
  -2  21  -3    0.50    0.60
  -1  21   3    1.80    0.30
  -1  21  -3    2.00    0.40
   0  21   3    3.50    0.50
   0  21  -3    3.90    0.60
   1  21   3    2.50    0.40
   1  21  -3    2.50    0.40
   2  21   3    0.60    0.20
   2  21  -3    0.60    0.30
  -4  22   0    0.30    0.20
  -3  22   0    0.00    0.30
  -2  22   0    9.90    0.90
  -1  22   0    0.30    0.30
  -1  22   0   -0.20    0.30
   0  22   0   29.70    2.30
   0  22   0   30.40    2.20
   1  22   0    0.20    0.30
   1  22   0    0.00    0.30
   2  22   0   10.30    0.90
   2  22   0    9.00    0.90
   3  22   0    0.20    0.20
   3  22   0   -0.30    0.30
   4  22   0    0.70    0.20
   4  22   0    0.90    0.30
  -3  22   1    2.00    0.30
  -3  22   1    1.50    0.50
  -3  22  -1    1.70    0.30
  -2  22   1    1.10    0.30
  -2  22   1    1.60    0.30
  -2  22  -1    1.00    0.30
  -1  22   1    1.20    0.30
  -1  22   1    0.60    0.30
  -1  22  -1    1.20    0.30
   0  22   1    6.50    0.60
   0  22   1    5.70    0.70
   0  22  -1    6.10    0.70
   1  22   1    1.40    0.30
   1  22   1    1.30    0.40
   1  22  -1    1.00    0.30
   1  22  -1    2.10    0.70
   2  22   1    2.30    0.40
   2  22   1    2.20    0.40
   2  22  -1    1.40    0.40
   2  22  -1    1.20    0.30
   3  22   1    1.70    0.50
   3  22   1    2.30    0.40
   3  22  -1    2.60    0.40
   3  22  -1    2.80    0.50
  -3  22   2    2.00    0.40
  -3  22   2    2.00    0.40
  -3  22  -2    1.60    0.40
  -2  22   2    1.10    0.30
  -2  22   2    1.50    0.30
  -2  22  -2    1.90    0.30
  -1  22   2    4.30    0.70
  -1  22   2    5.30    0.60
  -1  22  -2    4.40    0.60
   0  22   2   25.20    2.00
   0  22   2   26.50    1.90
   1  22   2    4.70    0.50
   1  22  -2    4.60    0.60
   2  22  -2    0.90    0.30
   3  22   2    1.20    0.20
  -1  22  -3    0.30    0.30
   0  22   3    6.40    0.60
   0  22  -3    8.00    0.90
   1  22  -3    0.20    0.20
  -2  23   0    7.90    0.70
  -1  23   0    0.70    0.30
   0  23   0    0.50    0.30
   0  23   0    0.80    0.40
   1  23   0    0.30    0.30
   1  23   0    0.30    0.30
   2  23   0   10.90    0.90
   2  23   0   10.20    0.90
  -2  23   1    5.60    0.60
  -2  23   1    5.30    0.60
  -2  23  -1    5.90    0.60
  -1  23   1    0.40    0.30
  -1  23   1    0.80    0.30
  -1  23  -1    0.20    0.30
   0  23   1   10.50    0.90
   1  23   1    0.00    0.30
   1  23   1   -0.10    0.20
   1  23  -1    0.30    0.30
   2  23   1    7.10    0.60
   2  23   1    4.40    0.70
   2  23  -1    5.90    0.60
  -1  23   2    1.40    0.40
   0  23   2    0.80    0.20
   0  23  -2    0.50    0.20
   1  23   2    2.90    0.40
   1  23  -2    2.90    0.50
   0  24   0    1.50    0.30
   0   0   0    0.00    0.00

_computing_structure_solution     'SHELXT 2014/5 (Sheldrick, 2014)'
;
_shelx_hkl_checksum               81985
_shelx_SHELXL_version_number      '2014/7'
_olex2_submission_special_instructions 'No special instructions were received'
